# Supplementary material for: Inheritance of OCT4 predetermines fate choice in human embryonic stem cells
Source: Mol Syst Biol. 2018 Sep 3;14(9):e8140. doi: 10.15252/msb.20178140 (PMC6120590; doi:10.15252/msb.20178140)
Supplement: Supplementary file 2 — Dataset EV1 [file MSB-14-e8140-s002.zip]

Archive with 110 entries (107 files):
- Dataset_EV1/
- Dataset_EV1/plotprofatelogisticreg.m
- Dataset_EV1/classifier_2states.csv
- Dataset_EV1/plotprofatedeterm.m
- Dataset_EV1/unstretchedMothDaught.fig
- Dataset_EV1/classifier.csv
- Dataset_EV1/getdiffobjids.m
- Dataset_EV1/num_sisters.m
- Dataset_EV1/myErrorbar.m
- Dataset_EV1/getcompoundratiofwd.m
- Dataset_EV1/plotcorrthrudiv.m
- Dataset_EV1/isEven.m
- Dataset_EV1/getfinaloct4cdx2.m
- Dataset_EV1/plotoct4vcdx2.m
- Dataset_EV1/180515_Oct4_data_set.xlsx
- Dataset_EV1/plotratiodist.m
- Dataset_EV1/getdiffprob.m
- Dataset_EV1/getdiffprobs.m
- Dataset_EV1/getprofate.m
- Dataset_EV1/getprofateprobs.m
- Dataset_EV1/ratio_DAPI_ratio_OCT4.xlsx
- Dataset_EV1/plotmixedratiofates.m
- Dataset_EV1/dscatter.m
- Dataset_EV1/plotsharecorr.m
- Dataset_EV1/getcompoundratio.m
- Dataset_EV1/objects2graph_v2.m
- Dataset_EV1/plotlogreg.m
- Dataset_EV1/plotalphavstime.m
- Dataset_EV1/plotcelldata.m
- Dataset_EV1/nanzscore.m
- Dataset_EV1/getancestors.m
- Dataset_EV1/plotallfigs.m
- Dataset_EV1/plotfamilydists.m
- Dataset_EV1/getcellpeaks.m
- Dataset_EV1/getobjectdata_v3.m
- Dataset_EV1/classifier.mat
- Dataset_EV1/getratio.m
- Dataset_EV1/plotdapioct4ratios.m
- Dataset_EV1/getsharedata.m
- Dataset_EV1/README.txt
- Dataset_EV1/getcellidfromobjid.m
- Dataset_EV1/plotautocorr.m
- Dataset_EV1/plotbalance.m
- Dataset_EV1/trainClassifier.m
- Dataset_EV1/unstretchedRSQ.m
- Dataset_EV1/graph2celldata_v2.m
- Dataset_EV1/repeatEntries.m
- Dataset_EV1/plotfinalmovievsfixed.m
- Dataset_EV1/getdiffcellids.m
- Dataset_EV1/smoothcelldata.m
- Dataset_EV1/distinguishable_colors.m
- Dataset_EV1/plotclassifier.m
- Dataset_EV1/plotSpread.m
- Dataset_EV1/plotprofatedists.m
- __MACOSX/
- __MACOSX/._Dataset_EV1
- __MACOSX/Dataset_EV1/
- __MACOSX/Dataset_EV1/._plotprofatelogisticreg.m
- __MACOSX/Dataset_EV1/._classifier_2states.csv
- __MACOSX/Dataset_EV1/._plotprofatedeterm.m
- __MACOSX/Dataset_EV1/._unstretchedMothDaught.fig
- __MACOSX/Dataset_EV1/._classifier.csv
- __MACOSX/Dataset_EV1/._getdiffobjids.m
- __MACOSX/Dataset_EV1/._num_sisters.m
- __MACOSX/Dataset_EV1/._myErrorbar.m
- __MACOSX/Dataset_EV1/._getcompoundratiofwd.m
- __MACOSX/Dataset_EV1/._plotcorrthrudiv.m
- __MACOSX/Dataset_EV1/._isEven.m
- __MACOSX/Dataset_EV1/._getfinaloct4cdx2.m
- __MACOSX/Dataset_EV1/._plotoct4vcdx2.m
- __MACOSX/Dataset_EV1/._180515_Oct4_data_set.xlsx
- __MACOSX/Dataset_EV1/._plotratiodist.m
- __MACOSX/Dataset_EV1/._getdiffprob.m
- __MACOSX/Dataset_EV1/._getdiffprobs.m
- __MACOSX/Dataset_EV1/._getprofate.m
- __MACOSX/Dataset_EV1/._getprofateprobs.m
- __MACOSX/Dataset_EV1/._ratio_DAPI_ratio_OCT4.xlsx
- __MACOSX/Dataset_EV1/._plotmixedratiofates.m
- __MACOSX/Dataset_EV1/._dscatter.m
- __MACOSX/Dataset_EV1/._plotsharecorr.m
- __MACOSX/Dataset_EV1/._getcompoundratio.m
- __MACOSX/Dataset_EV1/._objects2graph_v2.m
- __MACOSX/Dataset_EV1/._plotlogreg.m
- __MACOSX/Dataset_EV1/._plotalphavstime.m
- __MACOSX/Dataset_EV1/._plotcelldata.m
- __MACOSX/Dataset_EV1/._nanzscore.m
- __MACOSX/Dataset_EV1/._getancestors.m
- __MACOSX/Dataset_EV1/._plotallfigs.m
- __MACOSX/Dataset_EV1/._plotfamilydists.m
- __MACOSX/Dataset_EV1/._getcellpeaks.m
- __MACOSX/Dataset_EV1/._getobjectdata_v3.m
- __MACOSX/Dataset_EV1/._classifier.mat
- __MACOSX/Dataset_EV1/._getratio.m
- __MACOSX/Dataset_EV1/._plotdapioct4ratios.m
- __MACOSX/Dataset_EV1/._getsharedata.m
- __MACOSX/Dataset_EV1/._README.txt
- __MACOSX/Dataset_EV1/._getcellidfromobjid.m
- __MACOSX/Dataset_EV1/._plotautocorr.m
- __MACOSX/Dataset_EV1/._plotbalance.m
- __MACOSX/Dataset_EV1/._trainClassifier.m
- __MACOSX/Dataset_EV1/._unstretchedRSQ.m
- __MACOSX/Dataset_EV1/._graph2celldata_v2.m
- __MACOSX/Dataset_EV1/._repeatEntries.m
- __MACOSX/Dataset_EV1/._plotfinalmovievsfixed.m
- __MACOSX/Dataset_EV1/._getdiffcellids.m
- __MACOSX/Dataset_EV1/._smoothcelldata.m
- __MACOSX/Dataset_EV1/._distinguishable_colors.m
- __MACOSX/Dataset_EV1/._plotclassifier.m
- __MACOSX/Dataset_EV1/._plotSpread.m
- __MACOSX/Dataset_EV1/._plotprofatedists.m
