# Supplementary material for: Inheritance of OCT4 predetermines fate choice in human embryonic stem cells
Source: Mol Syst Biol. 2018 Sep 3;14(9):e8140. doi: 10.15252/msb.20178140 (PMC6120590; doi:10.15252/msb.20178140)
Supplement: Supplementary file 2 — Dataset EV1 [file MSB-14-e8140-s002.zip › Dataset_EV1/plotprofatelogisticreg.m]

function [] = plotprofatelogisticreg(cell_data,pluri_only,diff_only,pluri_and_diff)

figure('Name','Fig 2F')
set(0,'DefaultFigureWindowStyle','docked')

o = [cell_data.MeanIntensity];
locs = [cell_data.Peak_Locations]';
lts = [cell_data.lifetime]'/12;
prob = [cell_data.ProFateProb]';

min_time = min([cell_data.t],[],1)';
max_time = max([cell_data.t],[],1)';

before_diff = (min_time>1&max_time<525);

% Get mean OCT4 levels for each group
u_pluri = nanmean(o(:,pluri_only&before_diff),1)';
u_mix = nanmean(o(:,pluri_and_diff&before_diff),1)';
u_diff = nanmean(o(:,diff_only&before_diff),1)';
% Get number of peaks for each group
pks_pluri = sum(~isnan(locs(pluri_only&before_diff,:)),2);
pks_mix = sum(~isnan(locs(pluri_and_diff&before_diff,:)),2);
pks_diff = sum(~isnan(locs(diff_only&before_diff,:)),2);
% Get cell cycle durations for each group
lts_pluri = lts(pluri_only&before_diff);
lts_mix = lts(pluri_and_diff&before_diff);
lts_diff = lts(diff_only&before_diff);
% Calculate burst frequency for each group
freq_pluri = pks_pluri ./ lts_pluri;
freq_mix = pks_mix ./ lts_mix;
freq_diff = pks_diff ./ lts_diff;
% Calculate profate prob
prob_pluri = prob(pluri_only&before_diff);
prob_mix = prob(pluri_and_diff&before_diff);
prob_diff = prob(diff_only&before_diff);


% Plot distributions of mean OCT4 for each population
figure
subplot(1,2,1)
plot3(u_pluri,freq_pluri,lts_pluri,'Color',[.85 .33 .1])
plotSpread({u_pluri,u_mix,u_diff},'distributionColors',{[.85 .33 .1],[0.93 .69 .13],[.47 .67 .19]})
% plot means
plot([0.8,1.2],repmat(mean(u_pluri),[1,2]),'k-')
plot([1.8,2.2],repmat(mean(u_mix),[1,2]),'k-')
plot([2.8,3.2],repmat(mean(u_diff),[1,2]),'k-')
% plot p values
ylim_min = min([u_pluri;u_mix;u_diff]);
ylim_max = max([u_pluri;u_mix;u_diff]);
ylim_rng = ylim_max - ylim_min;
set(gca,'YLim',[ylim_min - 0.1*ylim_rng,ylim_max + 0.6*ylim_rng])
plot([1,3],[ylim_max+0.5*ylim_rng,ylim_max+0.5*ylim_rng],'k')
[~,p,~] = kstest2(u_diff,u_pluri,'Tail','larger');
text(1,ylim_max+0.55*ylim_rng,['P = ',sprintf('%f3',p)],'FontSize',6)
plot([1,2],[ylim_max+0.3*ylim_rng,ylim_max+0.3*ylim_rng],'k')
[~,p,~] = kstest2(u_mix,u_pluri,'Tail','larger');
text(1,ylim_max+0.35*ylim_rng,['P = ',sprintf('%f3',p)],'FontSize',6)
plot([2,3],[ylim_max+0.1*ylim_rng,ylim_max+0.1*ylim_rng],'k')
[~,p,~] = kstest2(u_diff,u_mix,'Tail','larger');
text(2,ylim_max+0.15*ylim_rng,['P = ',sprintf('%f3',p)],'FontSize',6)

subplot(2,6,2)
plotSpread({lts_pluri,lts_mix,lts_diff},'distributionColors',{[.85 .33 .1],[0.93 .69 .13],[.47 .67 .19]})
% plot means
plot([0.8,1.2],repmat(mean(lts_pluri),[1,2]),'k-')
plot([1.8,2.2],repmat(mean(lts_mix),[1,2]),'k-')
plot([2.8,3.2],repmat(mean(lts_diff),[1,2]),'k-')
% plot p values
ylim_min = min([lts_pluri;lts_mix;lts_diff]);
ylim_max = max([lts_pluri;lts_mix;lts_diff]);
ylim_rng = ylim_max - ylim_min;
set(gca,'YLim',[ylim_min - 0.1*ylim_rng,ylim_max + 0.6*ylim_rng])
plot([1,3],[ylim_max+0.5*ylim_rng,ylim_max+0.5*ylim_rng],'k')
[~,p,~] = kstest2(lts_diff,lts_pluri,'Tail','smaller');
text(1,ylim_max+0.55*ylim_rng,['P = ',sprintf('%f3',p)],'FontSize',6)
plot([1,2],[ylim_max+0.3*ylim_rng,ylim_max+0.3*ylim_rng],'k')
[~,p,~] = kstest2(lts_mix,lts_pluri,'Tail','smaller');
text(1,ylim_max+0.35*ylim_rng,['P = ',sprintf('%f3',p)],'FontSize',6)
plot([2,3],[ylim_max+0.1*ylim_rng,ylim_max+0.1*ylim_rng],'k')
[~,p,~] = kstest2(lts_diff,lts_mix,'Tail','smaller');
text(2,ylim_max+0.15*ylim_rng,['P = ',sprintf('%f3',p)],'FontSize',6)

subplot(2,6,3)
plotSpread({freq_pluri,freq_mix,freq_diff},'distributionColors',{[.85 .33 .1],[0.93 .69 .13],[.47 .67 .19]})
% plot means
plot([0.8,1.2],repmat(mean(freq_pluri),[1,2]),'k-')
plot([1.8,2.2],repmat(mean(freq_mix),[1,2]),'k-')
plot([2.8,3.2],repmat(mean(freq_diff),[1,2]),'k-')
% plot p values
ylim_min = min([freq_pluri;freq_mix;freq_diff]);
ylim_max = max([freq_pluri;freq_mix;freq_diff]);
ylim_rng = ylim_max - ylim_min;
set(gca,'YLim',[ylim_min - 0.1*ylim_rng,ylim_max + 0.6*ylim_rng])
plot([1,3],[ylim_max+0.5*ylim_rng,ylim_max+0.5*ylim_rng],'k')
[~,p,~] = kstest2(freq_diff,freq_pluri,'Tail','larger');
text(1,ylim_max+0.55*ylim_rng,['P = ',sprintf('%f3',p)],'FontSize',6)
plot([1,2],[ylim_max+0.3*ylim_rng,ylim_max+0.3*ylim_rng],'k')
[~,p,~] = kstest2(freq_mix,freq_pluri,'Tail','larger');
text(1,ylim_max+0.35*ylim_rng,['P = ',sprintf('%f3',p)],'FontSize',6)
plot([2,3],[ylim_max+0.1*ylim_rng,ylim_max+0.1*ylim_rng],'k')
[~,p,~] = kstest2(freq_diff,freq_mix,'Tail','larger');
text(2,ylim_max+0.15*ylim_rng,['P = ',sprintf('%f3',p)],'FontSize',6)

subplot(2,6,4)
hold on
plot(u_pluri,freq_pluri,'o','MarkerFaceColor',[.85,.33,.1],'MarkerEdgeColor','none')
plot(u_mix,freq_mix,'o','MarkerFaceColor',[.93,.69,.13],'MarkerEdgeColor','none')
plot(u_diff,freq_diff,'o','MarkerFaceColor',[.47,.67,.19],'MarkerEdgeColor','none')
x = [u_pluri;u_mix;u_diff];
y = [freq_pluri;freq_mix;freq_diff];
[~,m,b] = regression(x,y,'one');
[r,p] = corrcoef(x,y);
% Plot best fit line
x_line = get(gca,'XLim');
y_line = m*x_line+b;
plot(x_line,y_line,'k-')
legend(['r=',sprintf('%0.2G',r(2,1)),...
       'm=',sprintf('%0.2G',m),...
       ', p=',sprintf('%0.2G',p(2,1))])
   
subplot(2,6,5)
hold on
plot(u_pluri,lts_pluri,'o','MarkerFaceColor',[.85,.33,.1],'MarkerEdgeColor','none')
plot(u_mix,lts_mix,'o','MarkerFaceColor',[.93,.69,.13],'MarkerEdgeColor','none')
plot(u_diff,lts_diff,'o','MarkerFaceColor',[.47,.67,.19],'MarkerEdgeColor','none')
x = [u_pluri;u_mix;u_diff];
y = [lts_pluri;lts_mix;lts_diff];
[~,m,b] = regression(x,y,'one');
[r,p] = corrcoef(x,y);
% Plot best fit line
x_line = get(gca,'XLim');
y_line = m*x_line+b;
plot(x_line,y_line,'k-')
legend(['r=',sprintf('%0.2G',r(2,1)),...
       'm=',sprintf('%0.2G',m),...
       ', p=',sprintf('%0.2G',p(2,1))])
   
subplot(2,6,6)
plotSpread({prob_pluri,prob_mix,prob_diff},'distributionColors',{[.85 .33 .1],[0.93 .69 .13],[.47 .67 .19]})
% plot means
plot([0.8,1.2],repmat(mean(prob_pluri),[1,2]),'k-')
plot([1.8,2.2],repmat(mean(prob_mix),[1,2]),'k-')
plot([2.8,3.2],repmat(mean(prob_diff),[1,2]),'k-')
% plot p values
ylim_min = min([prob_pluri;prob_mix;prob_diff]);
ylim_max = max([prob_pluri;prob_mix;prob_diff]);
ylim_rng = ylim_max - ylim_min;
set(gca,'YLim',[ylim_min - 0.1*ylim_rng,ylim_max + 0.6*ylim_rng])
plot([1,3],[ylim_max+0.5*ylim_rng,ylim_max+0.5*ylim_rng],'k')
[~,p,~] = kstest2(prob_diff,prob_pluri,'Tail','smaller');
text(1,ylim_max+0.55*ylim_rng,['P = ',sprintf('%f3',p)],'FontSize',6)
plot([1,2],[ylim_max+0.3*ylim_rng,ylim_max+0.3*ylim_rng],'k')
[~,p,~] = kstest2(prob_mix,prob_pluri,'Tail','smaller');
text(1,ylim_max+0.35*ylim_rng,['P = ',sprintf('%f3',p)],'FontSize',6)
plot([2,3],[ylim_max+0.1*ylim_rng,ylim_max+0.1*ylim_rng],'k')
[~,p,~] = kstest2(prob_diff,prob_mix,'Tail','smaller');
text(2,ylim_max+0.15*ylim_rng,['P = ',sprintf('%f3',p)],'FontSize',6)

   
   
after_diff = (max_time>525&max_time<816);

% Get mean OCT4 levels for each group
u_pluri = nanmean(o(:,pluri_only&after_diff),1)';
u_mix = nanmean(o(:,pluri_and_diff&after_diff),1)';
u_diff = nanmean(o(:,diff_only&after_diff),1)';
% Get number of peaks for each group
pks_pluri = sum(~isnan(locs(pluri_only&after_diff,:)),2);
pks_mix = sum(~isnan(locs(pluri_and_diff&after_diff,:)),2);
pks_diff = sum(~isnan(locs(diff_only&after_diff,:)),2);
% Get cell cycle durations for each group
lts_pluri = lts(pluri_only&after_diff);
lts_mix = lts(pluri_and_diff&after_diff);
lts_diff = lts(diff_only&after_diff);
% Calculate burst frequency for each group
freq_pluri = pks_pluri ./ lts_pluri;
freq_mix = pks_mix ./ lts_mix;
freq_diff = pks_diff ./ lts_diff;
% Calculate profate prob
prob_pluri = prob(pluri_only&after_diff);
prob_mix = prob(pluri_and_diff&after_diff);
prob_diff = prob(diff_only&after_diff);

% Plot distributions of mean OCT4 for each population
subplot(2,6,7)
plotSpread({u_pluri,u_mix,u_diff},'distributionColors',{[.85 .33 .1],[0.93 .69 .13],[.47 .67 .19]})
% plot means
plot([0.8,1.2],repmat(mean(u_pluri),[1,2]),'k-')
plot([1.8,2.2],repmat(mean(u_mix),[1,2]),'k-')
plot([2.8,3.2],repmat(mean(u_diff),[1,2]),'k-')
% plot p values
ylim_min = min([u_pluri;u_mix;u_diff]);
ylim_max = max([u_pluri;u_mix;u_diff]);
ylim_rng = ylim_max - ylim_min;
set(gca,'YLim',[ylim_min - 0.1*ylim_rng,ylim_max + 0.6*ylim_rng])
plot([1,3],[ylim_max+0.5*ylim_rng,ylim_max+0.5*ylim_rng],'k')
[~,p,~] = kstest2(u_diff,u_pluri,'Tail','larger');
text(1,ylim_max+0.55*ylim_rng,['P = ',sprintf('%f3',p)],'FontSize',6)
plot([1,2],[ylim_max+0.3*ylim_rng,ylim_max+0.3*ylim_rng],'k')
[~,p,~] = kstest2(u_mix,u_pluri,'Tail','larger');
text(1,ylim_max+0.35*ylim_rng,['P = ',sprintf('%f3',p)],'FontSize',6)
plot([2,3],[ylim_max+0.1*ylim_rng,ylim_max+0.1*ylim_rng],'k')
[~,p,~] = kstest2(u_diff,u_mix,'Tail','larger');
text(2,ylim_max+0.15*ylim_rng,['P = ',sprintf('%f3',p)],'FontSize',6)

subplot(2,6,8)
plotSpread({lts_pluri,lts_mix,lts_diff},'distributionColors',{[.85 .33 .1],[0.93 .69 .13],[.47 .67 .19]})
% plot means
plot([0.8,1.2],repmat(mean(lts_pluri),[1,2]),'k-')
plot([1.8,2.2],repmat(mean(lts_mix),[1,2]),'k-')
plot([2.8,3.2],repmat(mean(lts_diff),[1,2]),'k-')
% plot p values
ylim_min = min([lts_pluri;lts_mix;lts_diff]);
ylim_max = max([lts_pluri;lts_mix;lts_diff]);
ylim_rng = ylim_max - ylim_min;
set(gca,'YLim',[ylim_min - 0.1*ylim_rng,ylim_max + 0.6*ylim_rng])
plot([1,3],[ylim_max+0.5*ylim_rng,ylim_max+0.5*ylim_rng],'k')
[~,p,~] = kstest2(lts_diff,lts_pluri,'Tail','smaller');
text(1,ylim_max+0.55*ylim_rng,['P = ',sprintf('%f3',p)],'FontSize',6)
plot([1,2],[ylim_max+0.3*ylim_rng,ylim_max+0.3*ylim_rng],'k')
[~,p,~] = kstest2(lts_mix,lts_pluri,'Tail','smaller');
text(1,ylim_max+0.35*ylim_rng,['P = ',sprintf('%f3',p)],'FontSize',6)
plot([2,3],[ylim_max+0.1*ylim_rng,ylim_max+0.1*ylim_rng],'k')
[~,p,~] = kstest2(lts_diff,lts_mix,'Tail','smaller');
text(2,ylim_max+0.15*ylim_rng,['P = ',sprintf('%f3',p)],'FontSize',6)

subplot(2,6,9)
plotSpread({freq_pluri,freq_mix,freq_diff},'distributionColors',{[.85 .33 .1],[0.93 .69 .13],[.47 .67 .19]})
% plot means
plot([0.8,1.2],repmat(mean(freq_pluri),[1,2]),'k-')
plot([1.8,2.2],repmat(mean(freq_mix),[1,2]),'k-')
plot([2.8,3.2],repmat(mean(freq_diff),[1,2]),'k-')
% plot p values
ylim_min = min([freq_pluri;freq_mix;freq_diff]);
ylim_max = max([freq_pluri;freq_mix;freq_diff]);
ylim_rng = ylim_max - ylim_min;
set(gca,'YLim',[ylim_min - 0.1*ylim_rng,ylim_max + 0.6*ylim_rng])
plot([1,3],[ylim_max+0.5*ylim_rng,ylim_max+0.5*ylim_rng],'k')
[~,p,~] = kstest2(freq_diff,freq_pluri,'Tail','larger');
text(1,ylim_max+0.55*ylim_rng,['P = ',sprintf('%f3',p)],'FontSize',6)
plot([1,2],[ylim_max+0.3*ylim_rng,ylim_max+0.3*ylim_rng],'k')
[~,p,~] = kstest2(freq_mix,freq_pluri,'Tail','larger');
text(1,ylim_max+0.35*ylim_rng,['P = ',sprintf('%f3',p)],'FontSize',6)
plot([2,3],[ylim_max+0.1*ylim_rng,ylim_max+0.1*ylim_rng],'k')
[~,p,~] = kstest2(freq_diff,freq_mix,'Tail','larger');
text(2,ylim_max+0.15*ylim_rng,['P = ',sprintf('%f3',p)],'FontSize',6)

subplot(2,6,10)
hold on
plot(u_pluri,freq_pluri,'o','MarkerFaceColor',[.85,.33,.1],'MarkerEdgeColor','none')
plot(u_mix,freq_mix,'o','MarkerFaceColor',[.93,.69,.13],'MarkerEdgeColor','none')
plot(u_diff,freq_diff,'o','MarkerFaceColor',[.47,.67,.19],'MarkerEdgeColor','none')
x = [u_pluri;u_mix;u_diff];
y = [freq_pluri;freq_mix;freq_diff];
[~,m,b] = regression(x,y,'one');
[r,p] = corrcoef(x,y);
% Plot best fit line
x_line = get(gca,'XLim');
y_line = m*x_line+b;
plot(x_line,y_line,'k-')
legend(['r=',sprintf('%0.2G',r(2,1)),...
       'm=',sprintf('%0.2G',m),...
       ', p=',sprintf('%0.2G',p(2,1))])
   
subplot(2,6,11)
hold on
plot(u_pluri,lts_pluri,'o','MarkerFaceColor',[.85,.33,.1],'MarkerEdgeColor','none')
plot(u_mix,lts_mix,'o','MarkerFaceColor',[.93,.69,.13],'MarkerEdgeColor','none')
plot(u_diff,lts_diff,'o','MarkerFaceColor',[.47,.67,.19],'MarkerEdgeColor','none')
x = [u_pluri;u_mix;u_diff];
y = [lts_pluri;lts_mix;lts_diff];
[~,m,b] = regression(x,y,'one');
[r,p] = corrcoef(x,y);
% Plot best fit line
x_line = get(gca,'XLim');
y_line = m*x_line+b;
plot(x_line,y_line,'k-')
legend(['r=',sprintf('%0.2G',r(2,1)),...
       'm=',sprintf('%0.2G',m),...
       ', p=',sprintf('%0.2G',p(2,1))])
   
subplot(2,6,12)
plotSpread({prob_pluri,prob_mix,prob_diff},'distributionColors',{[.85 .33 .1],[0.93 .69 .13],[.47 .67 .19]})
% plot means
plot([0.8,1.2],repmat(mean(prob_pluri),[1,2]),'k-')
plot([1.8,2.2],repmat(mean(prob_mix),[1,2]),'k-')
plot([2.8,3.2],repmat(mean(prob_diff),[1,2]),'k-')
% plot p values
ylim_min = min([prob_pluri;prob_mix;prob_diff]);
ylim_max = max([prob_pluri;prob_mix;prob_diff]);
ylim_rng = ylim_max - ylim_min;
set(gca,'YLim',[ylim_min - 0.1*ylim_rng,ylim_max + 0.6*ylim_rng])
plot([1,3],[ylim_max+0.5*ylim_rng,ylim_max+0.5*ylim_rng],'k')
[~,p,~] = kstest2(prob_diff,prob_pluri,'Tail','smaller');
text(1,ylim_max+0.55*ylim_rng,['P = ',sprintf('%f3',p)],'FontSize',6)
plot([1,2],[ylim_max+0.3*ylim_rng,ylim_max+0.3*ylim_rng],'k')
[~,p,~] = kstest2(prob_mix,prob_pluri,'Tail','smaller');
text(1,ylim_max+0.35*ylim_rng,['P = ',sprintf('%f3',p)],'FontSize',6)
plot([2,3],[ylim_max+0.1*ylim_rng,ylim_max+0.1*ylim_rng],'k')
[~,p,~] = kstest2(prob_diff,prob_mix,'Tail','smaller');
text(2,ylim_max+0.15*ylim_rng,['P = ',sprintf('%f3',p)],'FontSize',6)
