# Supplementary material for: Inheritance of OCT4 predetermines fate choice in human embryonic stem cells
Source: Mol Syst Biol. 2018 Sep 3;14(9):e8140. doi: 10.15252/msb.20178140 (PMC6120590; doi:10.15252/msb.20178140)
Supplement: Supplementary file 2 — Dataset EV1 [file MSB-14-e8140-s002.zip › Dataset_EV1/classifier_2states.csv]

levels	freq	lifetime	fate
1623.030105	0.338028169	11.83333333	1
1783.750317	0.416666667	12	1
1909.90135	0.346153846	8.666666667	1
1719.686607	0.626865672	11.16666667	1
1739.659391	0.45	13.33333333	1
1462.281308	0.280701754	14.25	1
1189.225123	0.186046512	10.75	1
1546.304139	0.229299363	13.08333333	1
1643.924819	0.242424242	16.5	1
985.8670081	0.097560976	10.25	1
1750.903209	0.394736842	12.66666667	1
1688.662178	0.469273743	14.91666667	1
1886.143907	0.350877193	14.25	1
1511.160759	0.535031847	13.08333333	1
1712.814385	0.387096774	12.91666667	1
1238.423216	0.070175439	14.25	1
2154.69187	0.372093023	10.75	1
1955.813117	0.176470588	11.33333333	1
1088.383208	0.156862745	12.75	1
1222.813902	0.148148148	13.5	1
1551.050916	0.509090909	13.75	1
1814.97642	0.350364964	11.41666667	1
1643.441929	0.311688312	12.83333333	1
1735.827262	0.6	11.66666667	1
1483.302276	0.090225564	11.08333333	1
1298.02354	0.137142857	14.58333333	1
1826.707496	0.428571429	11.66666667	1
1233.232504	0.095238095	10.5	1
1401.317421	0.36809816	13.58333333	1
1401.521241	0.333333333	12	1
1060.367621	0.097560976	10.25	1
1264.383418	0.248275862	12.08333333	1
1275.296628	0.166666667	12	1
1612.622566	0.444444444	11.25	1
1862.466323	0.476190476	10.5	1
1687.34038	0.331034483	12.08333333	1
1453.131618	0.238410596	12.58333333	1
1262.754603	0.257142857	11.66666667	1
1302.657222	0.335664336	11.91666667	1
1384.043605	0.493150685	12.16666667	1
1320.239409	0.162162162	12.33333333	1
1690.748619	0.375	13.33333333	1
1829.796467	0.483221477	12.41666667	1
1783.080461	0.406779661	14.75	1
1587.249313	0.226415094	13.25	1
1184.006331	0.08	12.5	1
1163.357486	0.133333333	15	1
1454.444783	0.169014085	11.83333333	1
1277.00855	0.172661871	11.58333333	1
1537.899136	0.27480916	10.91666667	1
1379.4714	0.155844156	12.83333333	1
1407.108924	0.166666667	12	1
1734.332706	0.271186441	14.75	1
1807.3762	0.355029586	14.08333333	1
2047.503783	0.317880795	12.58333333	1
1877.688203	0.305732484	13.08333333	1
991.296657	0.140350877	14.25	1
1182.776236	0.208092486	14.41666667	1
1851.062636	0.28125	10.66666667	1
1713.266659	0.295081967	10.16666667	1
1894.559148	0.486486486	12.33333333	1
1679.508158	0.237623762	16.83333333	1
1442.406988	0.226415094	13.25	1
1645.768595	0.315789474	12.66666667	1
1246.658701	0.071856287	13.91666667	1
1969.674397	0.297520661	10.08333333	1
1401.473591	0.156862745	12.75	1
1185.035927	0.088235294	11.33333333	1
1669.407858	0.326530612	12.25	1
1496.491301	0.248275862	12.08333333	1
1311.049014	0.251748252	11.91666667	1
1679.039827	0.153846154	13	1
1577.045118	0.297029703	16.83333333	1
1136.650834	0.333333333	15	2
1121.335877	0.392156863	12.75	2
1180.847874	0.16	12.5	2
1199.956288	0.331034483	12.08333333	2
1193.333993	0.476821192	12.58333333	2
1498.438936	0.171428571	11.66666667	2
1456.59871	0.369230769	10.83333333	2
1031.174899	0.229299363	13.08333333	2
1086.731384	0.227848101	13.16666667	2
1125.324582	0.162162162	12.33333333	2
1201.528902	0.138728324	14.41666667	2
1249.409732	0.157894737	12.66666667	2
1333.946014	0.326530612	12.25	2
1525.615281	0.157894737	12.66666667	2
1321.767873	0.303797468	13.16666667	2
1459.013888	0.45112782	11.08333333	2
1143.054561	0.274285714	14.58333333	2
876.1100675	0.220858896	13.58333333	2
1063.528836	0.331034483	12.08333333	2
1099.733625	0.3	13.33333333	2
980.058479	0.214285714	14	2
853.7071576	0.12972973	15.41666667	2
858.6834558	0.164383562	12.16666667	2
1090.20349	0.253521127	11.83333333	2
995.7886012	0.357142857	14	2
1172.710113	0.085714286	11.66666667	2
1552.618705	0.309677419	12.91666667	2
