# Supplementary material for: Inheritance of OCT4 predetermines fate choice in human embryonic stem cells
Source: Mol Syst Biol. 2018 Sep 3;14(9):e8140. doi: 10.15252/msb.20178140 (PMC6120590; doi:10.15252/msb.20178140)
Supplement: Supplementary file 2 — Dataset EV1 [file MSB-14-e8140-s002.zip › Dataset_EV1/plotcorrthrudiv.m]

% 

function [] = plotcorrthrudiv(cell_data,pluri_only,diff_only)

s = [cell_data.SumIntensity];
r = [cell_data.ratio];
t = [cell_data.t];
cid = [cell_data.CellID];
sid = [cell_data.SisterID];
pid = [cell_data.ParentID];
lts = [cell_data.lifetime]';

min_time = min(t,[],1)';
max_time = max(t,[],1)';

for cdn = 3:3

if cdn == 1
    figure('Name','Fig X: Corr Thru Div')
    set(0,'DefaultFigureWindowStyle','docked')
    which_cells = (min_time>1&max_time<525&logical(pid'));
    condition_str = 'Before BMP4';
elseif cdn == 2
    figure('Name','Fig X: Corr Thru Div')
    set(0,'DefaultFigureWindowStyle','docked')
    which_cells = (min_time>=525&max_time<817&logical(pid'));
    condition_str = 'After BMP4';
elseif cdn == 3
    figure('Name','Fig X: Corr Thru Div')
    set(0,'DefaultFigureWindowStyle','docked')
    which_cells = (min_time>1&max_time<817&logical(pid'));
    condition_str = 'All Cells';    
end    

% Get maternal OCT4 levels, Om
Om_pluri = s(2:end,pid(pluri_only&which_cells));
%Om_mix = o(:,pid(pluri_and_diff&before_diff));
Om_diff = s(2:end,pid(diff_only&which_cells));
lts_m = [lts(pid(pluri_only&which_cells));...
         lts(pid(diff_only&which_cells))];

% Get autonomous OCT4 levels, Oa
Oa_pluri = s(2:end,pluri_only&which_cells);
%Os_mix = o(:,pluri_and_diff&before_diff);
Oa_diff = s(2:end,diff_only&which_cells);
lts_a = [lts(pluri_only&which_cells);...
         lts(diff_only&which_cells)];
     
% Get sister cell IDs for autonomous cell, if present
Oa_parent_id_pluri = pid(pluri_only&which_cells);
Oa_parent_id_diff = pid(diff_only&which_cells);

parent_ids = [Oa_parent_id_pluri,Oa_parent_id_diff]';

% Now, for each cell, put its maternal, inherited, and self OCT4 levels on
% the same time axis. Note that maternal levels will proceed backward in
% time from cell birth while inherited and self OCT4 levels will proceed
% from the time of cell birth until its division

num_pluri = sum(pluri_only&which_cells);
%num_mix = sum(pluri_and_diff&before_diff);
num_diff = sum(diff_only&which_cells);
%tot_num_cells = num_pluri + num_mix + num_diff;
tot_num_cells = num_pluri + num_diff;
%tspan_mother = 100;
%tspan_self = 100;

%X = nan(tot_num_cells,tspan_mother+tspan_self+tspan_self);

tspan = 8*12;
X = nan(tot_num_cells,2*tspan);

longest_mom = max(lts_m);
longest_self = max(lts_a);
X_full = nan(tot_num_cells,longest_mom+longest_self); 

for i = 1:num_pluri
    om = Om_pluri(~isnan(Om_pluri(:,i)),i);
    os = Oa_pluri(~isnan(Oa_pluri(:,i)),i);
    if length(om) >= tspan && length(os) >= tspan
        X(i,1:tspan) = om((end-tspan+1):end);
        X(i,(tspan+1):end) = os(1:tspan);
        lts_m = length(om);
        lts_a = length(os);
        X_full(i,longest_mom-lts_m+1:longest_mom) = om;
        X_full(i,(longest_mom+1):(longest_mom+lts_a)) = os;
    end
end

for i = 1:num_diff
    om = Om_diff(~isnan(Om_diff(:,i)),i);
    os = Oa_diff(~isnan(Oa_diff(:,i)),i);
    if length(om) >= tspan && length(os) >= tspan
        X(num_pluri+i,1:tspan) = om((end-tspan+1):end);
        X(num_pluri+i,(tspan+1):end) = os(1:tspan);
        lts_m = length(om);
        lts_a = length(os);        
        X_full(num_pluri+i,longest_mom-lts_m+1:longest_mom) = om;
        X_full(num_pluri+i,(longest_mom+1):(longest_mom+lts_a)) = os;        
    end
end

[row_nan,~] = find(isnan(X));
X(row_nan,:) = [];
tot_num_cells = size(X,1);

parent_ids(row_nan) = [];

% Version of X with no sisters
A = accumarray(parent_ids,1);
%idx = find(A==2);
idx_sis = find(A==2);
[is_sister,~] = ismember(parent_ids,idx_sis);
X_both_sisters = X(is_sister,:);
[~,ia,~] = unique(parent_ids .* is_sister,'last');
first_of_unique = false(size(is_sister));
first_of_unique(ia) = true;
X_one_sister = X(is_sister&first_of_unique,:);

% Version of X based on rank
X_rank = nan(size(X));
for i = 1:size(X,2)
    [~,idx] = sort(X(:,i));
    X_rank(:,i) = idx;
end

% Calculate correlation with final OCT4, both for all cells
% as well as for mothers with only one of her daughters (_no_sisters)
% This second calculation estimates the variance lost from asymmetric
% distribution
num_sisters = size(X_one_sister,1);
r = nan(96*2,1);
r_rank = nan(size(r));
r_both_sisters = nan(96*2,100);
r_one_sister = nan(96*2,100);
for j = 1:100
for i = 0:191
    % regular correlation
    cc = corrcoef(X(:,end-i),X(:,end));
    r(end-i) = cc(2,1);
    % correlation with both sisters
    rand_cells = randsample(num_sisters*2,num_sisters);
    cc_both_sisters = corrcoef(X_both_sisters(rand_cells,end-i),X_both_sisters(rand_cells,end));
    r_both_sisters(end-i,j) = cc_both_sisters(2,1);   
    % correlation with both sisters
    rand_cells = randsample(num_sisters,ceil(num_sisters/2));
    cc_one_sister = corrcoef(X_one_sister(rand_cells,end-i),X_one_sister(rand_cells,end));
    r_one_sister(end-i,j) = cc_one_sister(2,1);   
    % correlation with ranked values
    cc_rank = corrcoef(X_rank(:,end-i),X_rank(:,end));
    r_rank(end-i) = cc_rank(2,1);    
end
end

subplot(4,1,1)
title(condition_str)
num_cells = 30;
line_color = colormap(jet);
num_colors = size(line_color,1);
new_grid = linspace(1,num_colors,num_cells);
line_color_interp = [interp1(line_color(:,1),new_grid)',...
                     interp1(line_color(:,2),new_grid)',...
                     interp1(line_color(:,3),new_grid)'];
hold on
x_subset = X(randsample(tot_num_cells,num_cells),:);
[~,idx] = sort(x_subset(:,end));
x_subset = x_subset(idx,:);
for i = 1:num_cells
    plot((-95.5:1:95.5)/12,x_subset(i,:),'Color',line_color_interp(i,:))
end
set(gca,'XLim',[-8,8])

subplot(4,1,2)
title('Corr. thru divsn')
hold on
plot((-95.5:1:95.5)/12,r.^2,'k')
legend({'All Cells','Both Sisters','One Sister'})
set(gca,'XLim',[-8,8])

subplot(4,1,3)
title('Corr. thru divsn')
hold on
plot((-95.5:1:95.5)/12,mean(r_both_sisters.^2,2),'b')
plot((-95.5:1:95.5)/12,mean(r_one_sister.^2,2),'r')
legend({'All Cells','Both Sisters','One Sister'})
set(gca,'XLim',[-8,8])

subplot(4,1,4)
hold on
title('Added info from sister')
plot((-95.5:1:95.5)/12,mean(r_both_sisters.^2,2) - mean(r_one_sister.^2,2),'k')
plot((-95.5:1:95.5)/12,smooth(mean(r_both_sisters.^2,2) - mean(r_one_sister.^2,2),15),'r')
set(gca,'XLim',[-8,8],'YLim',[-0.025,0.1])


end
