# Supplementary material for: Inheritance of OCT4 predetermines fate choice in human embryonic stem cells
Source: Mol Syst Biol. 2018 Sep 3;14(9):e8140. doi: 10.15252/msb.20178140 (PMC6120590; doi:10.15252/msb.20178140)
Supplement: Supplementary file 2 — Dataset EV1 [file MSB-14-e8140-s002.zip › Dataset_EV1/getfinaloct4cdx2.m]

function [oct4_final,cdx2_final] = getfinaloct4cdx2(object_graph)

f = [object_graph.Nodes.frame];
oct4 = [object_graph.Nodes.OCT4];
cdx2 = [object_graph.Nodes.CDX2];

%% define fixed cells
last_frame = max(f);
oct4_final = oct4(f==last_frame);
cdx2_final = cdx2(f==last_frame);
