# Supplementary material for: Inheritance of OCT4 predetermines fate choice in human embryonic stem cells
Source: Mol Syst Biol. 2018 Sep 3;14(9):e8140. doi: 10.15252/msb.20178140 (PMC6120590; doi:10.15252/msb.20178140)
Supplement: Supplementary file 2 — Dataset EV1 [file MSB-14-e8140-s002.zip › Dataset_EV1/plotoct4vcdx2.m]

function [] = plotoct4vcdx2(oct4_final,cdx2_final,c_pluri,c_diff,c_neither);

figure('Name','Fig X: OCT4 vs CDX2')
set(0,'DefaultFigureWindowStyle','docked')

subplot(1,2,1)
dscatter(cdx2_final,oct4_final)
subplot(1,2,2)
hold on
plot(cdx2_final(c_pluri),oct4_final(c_pluri),'o','MarkerFaceColor',[.85 .33 .1])
plot(cdx2_final(c_diff),oct4_final(c_diff),'o','MarkerFaceColor',[.47 .67 .19])
plot(cdx2_final(c_neither),oct4_final(c_neither),'o','MarkerFaceColor',[.5 .5 .5])
