# Supplementary material for: Inheritance of OCT4 predetermines fate choice in human embryonic stem cells
Source: Mol Syst Biol. 2018 Sep 3;14(9):e8140. doi: 10.15252/msb.20178140 (PMC6120590; doi:10.15252/msb.20178140)
Supplement: Supplementary file 2 — Dataset EV1 [file MSB-14-e8140-s002.zip › Dataset_EV1/180515_Oct4_data_set.xlsx]

## Sheet: Oct4_20180515_regionIntensity
	Area	Mean	XM	YM	Slice	background	Mean corr	regionClass	Cell ID #	Parent ID #	Cdx2	DAPI	RadialPosition
0	1296	1595.94	1099.58	1044.32	1	129.09	1466.85	7	1	0			0
0	1292	1592.31	1095.01	1041.47	2	128.87	1463.44	7	1	0			0
0	1336	1549.57	1093.49	1039.12	3	129.242	1420.33	7	1	0			0
0	1260	1621.19	1096.19	1036.65	4	129.65	1491.54	7	1	0			0
0	1288	1600.96	1099.57	1036.17	5	129.813	1471.15	7	1	0			0
0	1340	1567.17	1096.85	1033.61	6	130.345	1436.83	7	1	0			0
0	1280	1610.63	1095.4	1032.63	7	130.421	1480.21	7	1	0			0
0	1244	1678.06	1092.86	1031.83	8	130.588	1547.47	7	1	0			0
0	1228	1748.63	1088.89	1032.59	9	130.591	1618.04	7	1	0			0
0	1244	1767.39	1086.71	1034.97	10	130.707	1636.68	7	1	0			0
0	1172	1850	1083.03	1036.74	11	130.69	1719.31	7	1	0			0
0	1204	1837.76	1080.7	1034.95	12	130.561	1707.2	7	1	0			0
0	1268	1781.64	1077.69	1036.62	13	130.549	1651.09	7	1	0			0
0	1280	1783.65	1074.71	1038.6	14	130.576	1653.08	7	1	0			0
0	1328	1729.72	1072.1	1041.09	15	130.537	1599.18	7	1	0			0
0	1236	1843.14	1071.09	1039.51	16	130.554	1712.59	7	1	0			0
0	1180	1909.08	1069.75	1041.22	17	130.613	1778.47	7	1	0			0
0	1144	1967.31	1067.38	1043.37	18	130.613	1836.7	7	1	0			0
0	1076	2022.26	1069.56	1048.2	19	130.519	1891.74	7	1	0			0
0	1148	1987.16	1067.86	1050.92	20	130.515	1856.65	7	1	0			0
0	1176	1999.59	1069.77	1050.17	21	130.659	1868.93	7	1	0			0
0	1148	2044.61	1070.77	1051.56	22	130.823	1913.79	7	1	0			0
0	1176	2030.91	1072.1	1055.98	23	130.814	1900.1	7	1	0			0
0	1156	2072.68	1071.22	1062.12	24	130.733	1941.95	7	1	0			0
0	1064	2177.93	1070.04	1068.03	25	131.064	2046.87	7	1	0			0
0	1032	2202.64	1068.91	1066.45	26	131.021	2071.62	7	1	0			0
0	1080	2201.12	1069.93	1065.68	27	131.076	2070.04	7	1	0			0
0	1096	2269.56	1072.78	1065.18	28	131.049	2138.51	7	1	0			0
0	1160	2198.31	1073.16	1068.2	29	131.127	2067.18	7	1	0			0
0	1176	2160.36	1073.7	1068.76	30	131.139	2029.22	7	1	0			0
0	1188	2159.66	1077.53	1070.16	31	131.127	2028.53	7	1	0			0
0	1256	2157.45	1078.49	1063.66	32	131.034	2026.41	7	1	0			0
0	1212	2146.12	1078.03	1062.77	33	131.116	2015	7	1	0			0
0	1196	2159.39	1080.95	1061.77	34	131.093	2028.29	7	1	0			0
0	1284	2106.51	1083.49	1058.13	35	131.271	1975.24	7	1	0			0
0	1276	2082.23	1083.56	1053.65	36	131.029	1951.2	7	1	0			0
0	1208	2078.85	1085.26	1050.89	37	131.111	1947.74	7	1	0			0
0	1212	2149.56	1082.36	1048.09	38	131.271	2018.29	7	1	0			0
0	1160	2210.66	1081.85	1050.17	39	131.392	2079.27	7	1	0			0
0	1196	2210.42	1081.01	1051.55	40	131.577	2078.84	7	1	0			0
0	1244	2188.59	1079.04	1051.51	41	131.474	2057.11	7	1	0			0
0	1160	2270.98	1077.76	1048.91	42	131.473	2139.51	7	1	0			0
0	1220	2190.53	1075.33	1046.89	43	131.488	2059.04	7	1	0			0
0	1244	2190.5	1073	1048.73	44	131.542	2058.95	7	1	0			0
0	1407	2137.82	1071.63	1041.12	45	131.581	2006.24	8	1	0			0
0	1592	2234.16	1069.6	1031.04	46	140.678	2093.48	8	1	0			0
0	1437	2028.53	1067.97	1012.61	47	134.495	1894.04	8	1	0			0
0	1353	2068.03	1062.67	998.347	48	137.277	1930.75	8	1	0			0
0	1135	2247.22	1065.02	987.85	49	136.8	2110.42	8	1	0			0
0	1446	2109.3	1072.82	984.204	50	136.178	1973.12	8	1	0			0
0	1376	2198.23	1069.64	985.562	51	135.387	2062.84	7	1	0			0
0	1336	2216.54	1071.28	985.374	52	135.153	2081.39	7	1	0			0
0	1376	2172.38	1073.12	979.648	53	135.137	2037.24	7	1	0			0
0	1496	2068.07	1074.55	975.888	54	134.893	1933.18	7	1	0			0
0	1516	2024.13	1077.47	970.964	55	134.79	1889.34	7	1	0			0
0	1452	2047.37	1082.84	965.337	56	134.441	1912.92	7	1	0			0
0	1408	2095.62	1086.26	961.388	57	134.312	1961.31	7	1	0			0
0	1364	2158.1	1089.49	959.995	58	134.024	2024.07	7	1	0			0
0	1404	2110.62	1089.54	957.057	59	134.007	1976.62	7	1	0			0
0	1424	2072.21	1090.24	954.17	60	133.786	1938.43	7	1	0			0
0	1460	2071.88	1095.66	953.629	61	133.622	1938.26	7	1	0			0
0	1368	2161.51	1092.46	954.268	62	133.549	2027.96	7	1	0			0
0	1340	2195.86	1094.72	950.163	63	133.464	2062.39	7	1	0			0
0	1464	1959.78	1092.96	946.788	64	133.484	1826.29	7	1	0			0
0	1359	1600.79	1093.99	941.166	65	133.435	1467.35	8	1	0			0
0	1304	1640.85	1096.61	950.039	66	133.257	1507.59	7	1	0			0
0	971	1730.73	1090.44	949.41	67	133.198	1597.53	8	1	0			0
0	825	1885.79	1087.17	952.883	68	133.256	1752.54	8	1	0			0
0	980	1814.6	1089.48	950.146	69	133.235	1681.37	4	1	0			0
0	1236	1832.93	1147.5	1044.24	1	129.09	1703.84	7	2	0			0
0	1256	1807.51	1142.89	1043.27	2	128.87	1678.64	7	2	0			0
0	1364	1696.6	1144.2	1043.76	3	129.242	1567.36	7	2	0			0
0	1388	1682.7	1148.89	1044.59	4	129.65	1553.06	7	2	0			0
0	1380	1678.57	1153.39	1044.54	5	129.813	1548.76	7	2	0			0
0	1404	1680.5	1152.47	1044.93	6	130.345	1550.16	7	2	0			0
0	1452	1628.83	1150.13	1047.17	7	130.421	1498.4	7	2	0			0
0	1396	1695.28	1149.11	1046.52	8	130.588	1564.7	7	2	0			0
0	1380	1760.16	1144.87	1048.61	9	130.591	1629.57	7	2	0			0
0	1380	1777.95	1141.38	1045.07	10	130.707	1647.24	7	2	0			0
0	1404	1749.58	1137.22	1042.41	11	130.69	1618.89	7	2	0			0
0	1380	1813.72	1135.49	1042.14	12	130.561	1683.16	7	2	0			0
0	1376	1815.35	1133.13	1035.68	13	130.549	1684.8	7	2	0			0
0	1424	1773	1129.5	1033.35	14	130.576	1642.42	7	2	0			0
0	1376	1817.34	1123.93	1030.27	15	130.537	1686.81	7	2	0			0
0	1384	1842.83	1123.16	1028.18	16	130.554	1712.28	7	2	0			0
0	1440	1805.87	1121.35	1025.49	17	130.613	1675.26	7	2	0			0
0	1432	1836.31	1119.85	1022.07	18	130.613	1705.69	7	2	0			0
0	1456	1808.6	1121.62	1022.8	19	130.519	1678.08	7	2	0			0
0	1508	1753.87	1122.1	1026.31	20	130.515	1623.35	7	2	0			0
0	1468	1840.82	1121.37	1026.56	21	130.659	1710.16	7	2	0			0
0	1440	1826.78	1124.62	1026.46	22	130.823	1695.96	7	2	0			0
0	1372	1869.83	1124.32	1031.55	23	130.814	1739.01	7	2	0			0
0	1304	1953.64	1122.36	1035.47	24	130.733	1822.9	7	2	0			0
0	1304	2071.27	1120.29	1037.42	25	131.064	1940.21	7	2	0			0
0	1252	2225.25	1119.34	1030.95	26	131.021	2094.23	7	2	0			0
0	1192	2301.75	1119.95	1023.58	27	131.076	2170.68	7	2	0			0
0	1264	2250.05	1118.82	1020.49	28	131.049	2119	7	2	0			0
0	1276	2242.03	1117.17	1019.86	29	131.127	2110.91	7	2	0			0
0	1352	2142.16	1115.22	1020.38	30	131.139	2011.02	7	2	0			0
0	1300	2030.51	1115.19	1021.71	31	131.127	1899.38	7	2	0			0
0	1384	2018.07	1118.68	1019.72	32	131.034	1887.03	7	2	0			0
0	1492	2087.69	1118.07	1017.67	33	131.116	1956.57	7	2	0			0
0	1604	1998.87	1122.66	1011.73	34	131.093	1867.78	7	2	0			0
0	1528	1966.76	1123.89	1007.37	35	131.271	1835.49	7	2	0			0
0	1464	1943.54	1124.85	1003.05	36	131.029	1812.51	7	2	0			0
0	1348	1951.58	1127.41	998.805	37	131.111	1820.46	7	2	0			0
0	1352	1938.83	1123.38	998.475	38	131.271	1807.56	7	2	0			0
0	1388	1971.06	1120.2	996.417	39	131.392	1839.67	7	2	0			0
0	1396	1967.3	1123.08	996.499	40	131.577	1835.73	7	2	0			0
0	1412	1977.83	1121.85	996.81	41	131.474	1846.36	7	2	0			0
0	1504	1952.6	1121.53	994.004	42	131.473	1821.13	7	2	0			0
0	1624	1910.07	1121.62	996.576	43	131.488	1778.58	7	2	0			0
0	1568	1994.4	1122.75	999.14	44	131.542	1862.86	7	2	0			0
0	1512	2026.83	1126.6	1000.31	45	131.581	1895.25	7	2	0			0
0	1548	2087.59	1127.1	1002.65	46	140.678	1946.92	7	2	0			0
0	1436	1947.47	1121.66	995.753	47	134.495	1812.98	7	2	0			0
0	1472	1971.56	1114.2	989.764	48	137.277	1834.28	7	2	0			0
0	1322	2076.13	1113.78	981.46	49	136.8	1939.33	8	2	0			0
0	1452	2041.62	1116.48	984.176	50	136.178	1905.45	7	2	0			0
0	1460	2020.33	1114.89	989.221	51	135.387	1884.94	7	2	0			0
0	1496	1997.52	1116.91	991.265	52	135.153	1862.37	7	2	0			0
0	1480	2065.87	1116.52	986.624	53	135.137	1930.74	7	2	0			0
0	1456	2088.36	1119.28	982.405	54	134.893	1953.47	7	2	0			0
0	1604	2002.35	1120.95	977.283	55	134.79	1867.56	7	2	0			0
0	1600	2000.18	1126.06	973.589	56	134.441	1865.74	7	2	0			0
0	1656	1964.34	1127.14	971.752	57	134.312	1830.02	7	2	0			0
0	1480	2121.09	1127.69	970.855	58	134.024	1987.07	7	2	0			0
0	1520	2073.89	1128.44	966.322	59	134.007	1939.89	7	2	0			0
0	1592	1998.72	1130.81	962.105	60	133.786	1864.94	7	2	0			0
0	1520	2017.15	1135.55	963.43	61	133.622	1883.53	7	2	0			0
0	2128	1450.76	1134.63	956.728	62	133.549	1317.21	1	2	0			0
0	1764	1567.6	1136.8	951.122	63	133.464	1434.14	7	2	0			0
0	1216	1703.23	1139.05	945.599	64	133.484	1569.75	7	2	0			0
0	1032	1790.12	1138.66	945.343	65	133.435	1656.69	7	2	0			0
0	1072	1805.15	1140.6	949.604	66	133.257	1671.9	4	2	0			0
0	1708	1782.37	1170.11	1084.25	1	129.09	1653.28	7	3	0			0
0	1600	1788.97	1169.39	1085.28	2	128.87	1660.1	7	3	0			0
0	1640	1757.06	1171.52	1089.7	3	129.242	1627.82	7	3	0			0
0	1636	1744.53	1174.08	1090.63	4	129.65	1614.88	7	3	0			0
0	1692	1683.78	1177.48	1093.57	5	129.813	1553.97	7	3	0			0
0	1433	1767.22	1177.06	1095.8	6	130.345	1636.88	8	3	0			0
0	1756	1622.73	1175.27	1100.83	7	130.421	1492.31	7	3	0			0
0	1758	1607.52	1171.74	1099.3	8	130.588	1476.93	8	3	0			0
0	1752	1672.54	1168.12	1098.85	9	130.591	1541.95	7	3	0			0
0	1498	1777.99	1166.67	1099.74	10	130.707	1647.28	8	3	0			0
0	1693	1759.62	1162.98	1105.2	11	130.69	1628.93	8	3	0			0
0	1608	1702.09	1164.12	1108.4	12	130.561	1571.53	7	3	0			0
0	1556	1736.12	1161.52	1105.67	13	130.549	1605.57	7	3	0			0
0	1404	1862.2	1156.24	1105.21	14	130.576	1731.62	7	3	0			0
0	1440	1864.79	1152.84	1105.05	15	130.537	1734.25	7	3	0			0
0	1364	1947.05	1150.37	1104.24	16	130.554	1816.49	7	3	0			0
0	1376	1969.71	1145.92	1103.51	17	130.613	1839.1	7	3	0			0
0	1316	2064.62	1142.77	1097.36	18	130.613	1934	7	3	0			0
0	1384	2015.73	1142.03	1097.69	19	130.519	1885.22	7	3	0			0
0	1468	1919.22	1140.07	1102.72	20	130.515	1788.71	7	3	0			0
0	1270	1399.24	1140.17	1099.23	21	130.659	1268.58	6	3	0			0
0	874	1520.73	1139.39	1093.52	22	130.823	1389.91	6	3	0			0
0	810	1538.7	1139.81	1098.36	23	130.814	1407.88	6	3	0			0
0	932	1575.27	1138.85	1103.58	24	130.733	1444.54	6	3	0			0
0	982	1656.83	1138.86	1102.24	25	131.064	1525.76	4	3	0			0
0	1155	1601.74	1149.59	1112.26	1	129.09	1472.65	8	4	0			0
0	1848	1390.08	1146.99	1110.77	2	128.87	1261.21	7	4	0			0
0	1496	1445.88	1145.19	1111.2	3	129.242	1316.64	8	4	0			0
0	1692	1450.58	1144.65	1109.05	4	129.65	1320.93	8	4	0			0
0	1784	1405.79	1144.16	1105.79	5	129.813	1275.98	7	4	0			0
0	1592	1454.52	1139.83	1102.62	6	130.345	1324.18	8	4	0			0
0	1868	1393.03	1135.73	1101.18	7	130.421	1262.61	7	4	0			0
0	1832	1415.4	1134.1	1101.03	8	130.588	1284.81	7	4	0			0
0	1716	1516.15	1130.07	1098.87	9	130.591	1385.56	7	4	0			0
0	1272	1636.17	1124.21	1097.71	10	130.707	1505.47	8	4	0			0
0	1306	1665.28	1123.42	1097.53	11	130.69	1534.59	8	4	0			0
0	1676	1665.77	1126.02	1090.86	12	130.561	1535.21	7	4	0			0
0	1728	1660.43	1129.14	1083.89	13	130.549	1529.88	7	4	0			0
0	1552	1822.06	1126.26	1085.03	14	130.576	1691.48	7	4	0			0
0	1496	1824.83	1122.93	1085.22	15	130.537	1694.3	7	4	0			0
0	1568	1771.66	1120.39	1083.24	16	130.554	1641.1	7	4	0			0
0	1560	1822.28	1117.55	1082.47	17	130.613	1691.66	7	4	0			0
0	1580	1824.8	1114.29	1080.88	18	130.613	1694.19	7	4	0			0
0	1656	1695.67	1110.15	1088.09	19	130.519	1565.15	7	4	0			0
0	1398	1712.3	1104.85	1092.42	20	130.515	1581.79	8	4	0			0
0	1310	1790.83	1101.38	1102.6	21	130.659	1660.17	8	4	0			0
0	1305	1828.08	1101.73	1107.39	22	130.823	1697.26	8	4	0			0
0	1224	1862.6	1104.55	1114.87	23	130.814	1731.78	8	4	0			0
0	1257	1906.24	1105.76	1117.57	24	130.733	1775.51	8	4	0			0
0	1428	1890.28	1105.33	1117.77	25	131.064	1759.21	7	4	0			0
0	1564	1834	1108.73	1111.92	26	131.021	1702.98	7	4	0			0
0	1392	1833.83	1115.24	1108.45	27	131.076	1702.75	7	4	0			0
0	1325	1494.22	1122.84	1103.95	28	131.049	1363.18	8	4	0			0
0	1088	1593.81	1125.85	1098.93	29	131.127	1462.68	8	4	0			0
0	967	1640.77	1125.24	1099.04	30	131.139	1509.63	8	4	0			0
0	1132	1627.8	1129.71	1097.41	31	131.127	1496.67	4	4	0			0
0	1484	1347.54	1116.86	997.869	1	129.09	1218.45	7	5	0			0
0	1524	1345.14	1114.14	996.749	2	128.87	1216.27	7	5	0			0
0	1500	1341.81	1111.2	996.638	3	129.242	1212.57	7	5	0			0
0	1640	1258.18	1113.33	996.97	4	129.65	1128.53	8	5	0			0
0	1762	1241.78	1116.79	994.544	5	129.813	1111.97	8	5	0			0
0	1662	1269.76	1114.49	992.761	6	130.345	1139.42	8	5	0			0
0	2043	1145.76	1113.07	988.421	7	130.421	1015.34	8	5	0			0
0	1848	1226.92	1107.52	984.067	8	130.588	1096.34	7	5	0			0
0	1648	1335.66	1101.49	983.133	9	130.591	1205.07	7	5	0			0
0	1628	1359.21	1102.24	983.33	10	130.707	1228.51	7	5	0			0
0	1592	1399.12	1097.42	982.933	11	130.69	1268.43	7	5	0			0
0	1576	1449.5	1097.68	982.276	12	130.561	1318.94	7	5	0			0
0	1520	1477.01	1099.3	980.826	13	130.549	1346.46	7	5	0			0
0	1572	1461.48	1097.04	979.806	14	130.576	1330.9	7	5	0			0
0	1580	1459.67	1099.87	979.279	15	130.537	1329.14	7	5	0			0
0	1588	1472.86	1098.87	977.465	16	130.554	1342.3	7	5	0			0
0	1636	1460.24	1098.89	976.402	17	130.613	1329.63	7	5	0			0
0	1496	1543.77	1099.12	976.672	18	130.613	1413.15	7	5	0			0
0	1616	1521.29	1103.32	981.79	19	130.519	1390.77	7	5	0			0
0	1692	1495.29	1101.33	983.669	20	130.515	1364.77	7	5	0			0
0	1628	1536.03	1100.19	983.567	21	130.659	1405.37	7	5	0			0
0	1695	1493.02	1103.15	983.854	22	130.823	1362.2	8	5	0			0
0	1885	1417.23	1101.41	986.793	23	130.814	1286.41	8	5	0			0
0	1743	1477.45	1097.76	990.288	24	130.733	1346.72	8	5	0			0
0	1624	1599.27	1096.97	992.445	25	131.064	1468.21	7	5	0			0
0	1664	1628.33	1097.13	992.768	26	131.021	1497.31	7	5	0			0
0	1672	1682.77	1098.48	990.027	27	131.076	1551.69	7	5	0			0
0	1612	1714.85	1098.71	986.87	28	131.049	1583.8	7	5	0			0
0	1684	1657.37	1096.51	986.236	29	131.127	1526.24	7	5	0			0
0	1668	1664.72	1095.19	984.122	30	131.139	1533.58	7	5	0			0
0	1616	1679.53	1098.42	984.023	31	131.127	1548.4	7	5	0			0
0	1672	1666.54	1101.13	979.096	32	131.034	1535.5	7	5	0			0
0	1796	1610.11	1100.94	976.772	33	131.116	1479	7	5	0			0
0	1792	1619.61	1105.74	973.403	34	131.093	1488.52	7	5	0			0
0	1852	1605.32	1105.7	967.264	35	131.271	1474.05	7	5	0			0
0	1872	1574.79	1106.97	961.38	36	131.029	1443.76	7	5	0			0
0	1892	1582.13	1110.09	957.258	37	131.111	1451.02	7	5	0			0
0	1792	1650.3	1109.95	956.293	38	131.271	1519.03	7	5	0			0
0	1812	1640.09	1108.1	951.714	39	131.392	1508.7	7	5	0			0
0	1818	1621.73	1111.06	949.735	40	131.577	1490.15	8	5	0			0
0	1880	1637.74	1110.92	948.721	41	131.474	1506.27	7	5	0			0
0	1792	1699.59	1113.06	948.874	42	131.473	1568.12	7	5	0			0
0	1716	1763.9	1112.12	953.267	43	131.488	1632.41	7	5	0			0
0	1632	1873.76	1114.4	956.011	44	131.542	1742.22	7	5	0			0
0	1560	1919.25	1116.12	956.09	45	131.581	1787.67	7	5	0			0
0	1464	2229.17	1116.61	960.135	46	140.678	2088.49	7	5	0			0
0	1588	1866.89	1112.14	949.297	47	134.495	1732.39	7	5	0			0
0	1636	1865.81	1107.5	939.864	48	137.277	1728.54	7	5	0			0
0	1724	1764.89	1106.26	929.738	49	136.8	1628.09	7	5	0			0
0	1704	1905.4	1108.34	928.654	50	136.178	1769.22	7	5	0			0
0	1612	2014.69	1109.71	931.927	51	135.387	1879.3	7	5	0			0
0	1740	1880.35	1113.05	930.816	52	135.153	1745.2	7	5	0			0
0	1868	1788.84	1118.41	926.177	53	135.137	1653.71	7	5	0			0
0	1928	1730.59	1123.51	923.037	54	134.893	1595.7	7	5	0			0
0	1924	1724.3	1126.49	915.085	55	134.79	1589.51	7	5	0			0
0	1698	1840.79	1127.73	907.723	56	134.441	1706.35	8	5	0			0
0	1768	1791.84	1130.94	907.983	57	134.312	1657.53	7	5	0			0
0	1724	1860.27	1131.34	906.278	58	134.024	1726.24	7	5	0			0
0	1820	1782.37	1132.1	904.227	59	134.007	1648.36	7	5	0			0
0	1888	1688.76	1134.45	899.186	60	133.786	1554.97	7	5	0			0
0	1844	1753.95	1137.39	897.003	61	133.622	1620.33	7	5	0			0
0	1720	1886.41	1137.35	895.093	62	133.549	1752.86	7	5	0			0
0	1796	1849.72	1138.58	890.916	63	133.464	1716.26	7	5	0			0
0	1916	1764.11	1146.44	888.826	64	133.484	1630.63	7	5	0			0
0	1888	1696.18	1145.99	890.39	65	133.435	1562.75	7	5	0			0
0	1580	1613.11	1152.54	895.644	66	133.257	1479.85	7	5	0			0
0	1135	1584.29	1143.34	893.103	67	133.198	1451.09	8	5	0			0
0	820	1604.21	1141.37	899.595	68	133.256	1470.95	7	5	0			0
0	704	1671	1141.98	896.112	69	133.235	1537.77	4	5	0			0
0	1792	1358.59	1100.27	951.355	1	129.09	1229.5	7	6	0			0
0	1940	1304.36	1095.92	949.164	2	128.87	1175.48	7	6	0			0
0	1944	1329.42	1098.45	950.906	3	129.242	1200.18	7	6	0			0
0	2112	1286.2	1101.03	950.052	4	129.65	1156.56	7	6	0			0
0	2036	1327.2	1108.89	947.504	5	129.813	1197.39	7	6	0			0
0	2016	1306.9	1111.16	944.149	6	130.345	1176.56	7	6	0			0
0	2088	1285.78	1112.66	941.55	7	130.421	1155.36	7	6	0			0
0	2108	1279.76	1114.75	939.852	8	130.588	1149.17	7	6	0			0
0	2272	1220.17	1112.76	940.04	9	130.591	1089.58	7	6	0			0
0	2184	1274.82	1111.22	940.771	10	130.707	1144.11	7	6	0			0
0	2172	1278.55	1106.6	939.646	11	130.69	1147.86	7	6	0			0
0	2016	1342.15	1107.64	939.674	12	130.561	1211.59	7	6	0			0
0	2180	1307.37	1113.78	940.807	13	130.549	1176.82	7	6	0			0
0	2140	1336.32	1120.43	938.78	14	130.576	1205.75	7	6	0			0
0	2140	1357.5	1120.85	937.903	15	130.537	1226.96	7	6	0			0
0	2052	1371.83	1117.76	935.32	16	130.554	1241.28	7	6	0			0
0	2156	1326.17	1120.8	933.408	17	130.613	1195.56	7	6	0			0
0	2176	1358.87	1121.64	935.768	18	130.613	1228.26	7	6	0			0
0	2160	1369.01	1122.5	936.625	19	130.519	1238.49	7	6	0			0
0	2104	1391.91	1121.14	936.829	20	130.515	1261.4	7	6	0			0
0	2104	1358.32	1118.93	935.443	21	130.659	1227.66	7	6	0			0
0	2064	1390.15	1118.16	931.593	22	130.823	1259.33	7	6	0			0
0	2020	1390.93	1114.42	930.91	23	130.814	1260.11	7	6	0			0
0	2092	1373.11	1110.92	932.357	24	130.733	1242.37	7	6	0			0
0	2116	1355.4	1111.06	933.723	25	131.064	1224.34	7	6	0			0
0	2048	1402.61	1107.22	935.765	26	131.021	1271.59	7	6	0			0
0	1960	1477.04	1103.69	935.613	27	131.076	1345.96	7	6	0			0
0	1988	1462.29	1102.94	931.406	28	131.049	1331.24	7	6	0			0
0	1868	1507.88	1099.65	929.939	29	131.127	1376.76	7	6	0			0
0	1992	1435.77	1096.51	923.211	30	131.139	1304.63	7	6	0			0
0	2012	1422.85	1101.49	923.594	31	131.127	1291.72	7	6	0			0
0	1972	1460.97	1108.49	922.78	32	131.034	1329.93	7	6	0			0
0	2508	1318.13	1113.44	921.299	33	131.116	1187.02	8	6	0			0
0	2215	1429.65	1117.61	917.126	34	131.093	1298.56	8	6	0			0
0	2147	1436.43	1122.77	914.784	35	131.271	1305.16	8	6	0			0
0	2000	1479.05	1121.38	907.653	36	131.029	1348.02	7	6	0			0
0	2116	1432.67	1123.07	901.086	37	131.111	1301.56	7	6	0			0
0	2092	1461.16	1120.09	896.267	38	131.271	1329.89	7	6	0			0
0	2128	1475.13	1120.14	891.414	39	131.392	1343.74	7	6	0			0
0	2084	1496.72	1121.7	887.408	40	131.577	1365.14	7	6	0			0
0	2224	1428.58	1118.99	884.843	41	131.474	1297.1	7	6	0			0
0	2040	1496.04	1118.3	879.371	42	131.473	1364.57	7	6	0			0
0	2096	1259.53	1116.22	885.743	43	131.488	1128.04	7	6	0			0
0	2229	1042.67	1115.11	888.685	44	131.542	911.128	8	6	0			0
0	1275	1231.22	1114.82	888.728	45	131.581	1099.64	8	6	0			0
0	1082	1505.43	1112.79	898.224	46	140.678	1364.76	8	6	0			0
0	1200	1295.15	1099.24	888.05	47	134.495	1160.66	4	6	0			0
0	1316	1480.32	1048.14	1048.43	1	129.09	1351.23	7	7	0			0
0	1488	1433.67	1047.5	1046.13	2	128.87	1304.8	7	7	0			0
0	1496	1415.25	1047.46	1044.77	3	129.242	1286.01	7	7	0			0
0	1416	1488.81	1048.5	1044.03	4	129.65	1359.16	7	7	0			0
0	1516	1430.77	1052.48	1044.19	5	129.813	1300.95	7	7	0			0
0	1444	1472.63	1051.09	1044.63	6	130.345	1342.29	7	7	0			0
0	1500	1460.14	1048.13	1043.28	7	130.421	1329.72	7	7	0			0
0	1528	1460.86	1046.35	1045.9	8	130.588	1330.27	7	7	0			0
0	1524	1498.31	1045.63	1045.35	9	130.591	1367.72	7	7	0			0
0	1508	1507.08	1045.66	1045.96	10	130.707	1376.37	7	7	0			0
0	1464	1564.15	1045.84	1045.86	11	130.69	1433.46	7	7	0			0
0	1448	1608.44	1045.93	1050.12	12	130.561	1477.88	7	7	0			0
0	1524	1541.63	1041.12	1057.56	13	130.549	1411.08	7	7	0			0
0	1552	1507.46	1036.24	1062.47	14	130.576	1376.89	7	7	0			0
0	1560	1505.06	1033.05	1065.37	15	130.537	1374.52	7	7	0			0
0	1568	1523.06	1030.84	1064.78	16	130.554	1392.5	7	7	0			0
0	1452	1640.81	1033.25	1065.47	17	130.613	1510.2	7	7	0			0
0	1384	1754.39	1034.29	1063.19	18	130.613	1623.78	7	7	0			0
0	1400	1810.3	1036.87	1062.18	19	130.519	1679.78	7	7	0			0
0	1070	1987.7	1035.57	1060.08	20	130.515	1857.19	8	7	0			0
0	1122	1937.29	1036	1059.38	21	130.659	1806.63	8	7	0			0
0	1260	1894.16	1039.3	1054.51	22	130.823	1763.34	7	7	0			0
0	1264	1893.53	1042.36	1053.45	23	130.814	1762.71	7	7	0			0
0	1312	1895.99	1041.93	1055.59	24	130.733	1765.26	7	7	0			0
0	1328	1965.73	1044.24	1052.78	25	131.064	1834.67	7	7	0			0
0	1320	2021.55	1042.79	1052.14	26	131.021	1890.52	7	7	0			0
0	1308	2023.62	1043.55	1048.05	27	131.076	1892.54	7	7	0			0
0	1192	2172.72	1045.07	1047.22	28	131.049	2041.67	7	7	0			0
0	1140	2239.02	1045.92	1045.45	29	131.127	2107.89	7	7	0			0
0	1276	2088.2	1045.44	1044.29	30	131.139	1957.06	7	7	0			0
0	1300	2100.83	1049.71	1042.88	31	131.127	1969.7	7	7	0			0
0	1228	2208.75	1048.21	1044.33	32	131.034	2077.71	7	7	0			0
0	1256	2178.75	1048.45	1044.7	33	131.116	2047.64	7	7	0			0
0	1304	2130.46	1051.88	1042.68	34	131.093	1999.37	7	7	0			0
0	1332	2094.09	1053.04	1040.73	35	131.271	1962.82	7	7	0			0
0	1392	1986.23	1051.31	1040.03	36	131.029	1855.2	7	7	0			0
0	1576	1835.26	1051.82	1043.28	37	131.111	1704.15	7	7	0			0
0	1548	1857.99	1051.6	1050.22	38	131.271	1726.72	7	7	0			0
0	1512	1891.1	1050.9	1050.35	39	131.392	1759.7	7	7	0			0
0	1488	1864.72	1047.83	1048.94	40	131.577	1733.14	7	7	0			0
0	1520	1872.36	1044.14	1048.08	41	131.474	1740.88	7	7	0			0
0	1564	1841.71	1041.77	1047.4	42	131.473	1710.24	7	7	0			0
0	1600	1825.9	1038.42	1050.76	43	131.488	1694.41	7	7	0			0
0	1580	1836.42	1035.45	1050.84	44	131.542	1704.87	7	7	0			0
0	1617	1757.42	1030.96	1050.45	45	131.581	1625.84	8	7	0			0
0	1592	1907.06	1024.33	1046.53	46	140.678	1766.38	7	7	0			0
0	1544	1723.82	1020.76	1031.87	47	134.495	1589.32	7	7	0			0
0	1456	1855.84	1014.01	1021.67	48	137.277	1718.56	7	7	0			0
0	1434	1904.54	1014.04	1016.78	49	136.8	1767.74	8	7	0			0
0	1368	1981.59	1014.73	1021.29	50	136.178	1845.42	7	7	0			0
0	1288	2113.32	1013.25	1026.87	51	135.387	1977.94	7	7	0			0
0	1316	2088.24	1015.19	1027.77	52	135.153	1953.09	7	7	0			0
0	1384	2043.23	1016.42	1024.13	53	135.137	1908.1	7	7	0			0
0	1552	1874.71	1018.05	1020.45	54	134.893	1739.81	7	7	0			0
0	1612	1848.29	1023.51	1011.57	55	134.79	1713.5	7	7	0			0
0	1496	1942.16	1031.5	1007.4	56	134.441	1807.72	7	7	0			0
0	1484	1934.18	1034.58	1005.15	57	134.312	1799.87	7	7	0			0
0	1508	1912.31	1034.29	1001.25	58	134.024	1778.29	7	7	0			0
0	1508	1948.28	1035.93	993.685	59	134.007	1814.28	7	7	0			0
0	1616	1845.21	1037.52	987.233	60	133.786	1711.42	7	7	0			0
0	1632	1863.85	1044.19	981.042	61	133.622	1730.23	7	7	0			0
0	1580	1941.68	1046.3	976.607	62	133.549	1808.13	7	7	0			0
0	1500	2009.99	1049.72	971.584	63	133.464	1876.53	7	7	0			0
0	1668	1924.77	1054.42	966.846	64	133.484	1791.28	7	7	0			0
0	1702	1889.85	1053.08	969.931	65	133.435	1756.42	8	7	0			0
0	1556	2017.08	1052.55	974.992	66	133.257	1883.82	7	7	0			0
0	1768	1919.42	1052.8	977.663	67	133.198	1786.22	7	7	0			0
0	1648	1996.71	1049.42	979.68	68	133.256	1863.45	7	7	0			0
0	1324	2167.68	1048.84	978.794	69	133.235	2034.44	7	7	0			0
0	1352	2187.49	1052.02	976.607	70	133.292	2054.2	7	7	0			0
0	1296	1838.6	1049.58	975.119	71	133.32	1705.28	7	7	0			0
0	1092	1565.36	1048.72	976.952	72	133.268	1432.09	7	7	0			0
0	784	1730.19	1045.93	975.242	73	133.352	1596.84	7	7	0			0
0	820	1774.31	1046.06	975.478	74	133.26	1641.05	7	7	0			0
0	852	1778.08	1046.92	976.004	75	133.148	1644.93	7	7	0			0
0	1436	1414.64	1241.6	1083.63	1	129.09	1285.55	7	8	0			0
0	1524	1347.39	1242	1088.55	2	128.87	1218.52	7	8	0			0
0	1528	1331.37	1242.17	1092.26	3	129.242	1202.13	7	8	0			0
0	1484	1343.06	1246.12	1096.01	4	129.65	1213.41	7	8	0			0
0	1444	1342.38	1246.41	1099.71	5	129.813	1212.57	7	8	0			0
0	1480	1328.52	1244.84	1105.11	6	130.345	1198.18	7	8	0			0
0	1552	1303.94	1244.8	1107.54	7	130.421	1173.52	7	8	0			0
0	1528	1332.42	1243.52	1111.07	8	130.588	1201.83	7	8	0			0
0	1536	1357.33	1243.51	1113.96	9	130.591	1226.74	7	8	0			0
0	1592	1348.66	1240.71	1112.85	10	130.707	1217.95	7	8	0			0
0	1512	1422.76	1238.46	1113.32	11	130.69	1292.07	7	8	0			0
0	1576	1387.65	1238.4	1113.38	12	130.561	1257.09	7	8	0			0
0	1568	1378.62	1240.51	1115.47	13	130.549	1248.07	7	8	0			0
0	1684	1308.22	1236.63	1116.01	14	130.576	1177.64	7	8	0			0
0	1648	1320.08	1234.43	1120.4	15	130.537	1189.54	7	8	0			0
0	1696	1301.8	1230.48	1119.33	16	130.554	1171.25	7	8	0			0
0	1720	1303.48	1231.41	1118.53	17	130.613	1172.87	7	8	0			0
0	1656	1364.86	1228.83	1119.42	18	130.613	1234.25	7	8	0			0
0	1728	1341.27	1232.58	1116.93	19	130.519	1210.75	7	8	0			0
0	1672	1397.63	1232.89	1110.47	20	130.515	1267.11	7	8	0			0
0	1672	1390.79	1233.54	1105.22	21	130.659	1260.13	7	8	0			0
0	1644	1420.49	1237.41	1100.49	22	130.823	1289.67	7	8	0			0
0	1708	1406.3	1240.85	1094.34	23	130.814	1275.48	7	8	0			0
0	1636	1482.5	1237.44	1087.47	24	130.733	1351.77	7	8	0			0
0	1672	1525.56	1235.31	1081.78	25	131.064	1394.49	7	8	0			0
0	1452	1645.35	1234.89	1080.15	26	131.021	1514.33	7	8	0			0
0	1396	1723.69	1233.75	1081.07	27	131.076	1592.62	7	8	0			0
0	1531	1677.93	1238.67	1072.54	28	131.049	1546.88	8	8	0			0
0	1459	1711.57	1237.7	1063.53	29	131.127	1580.44	8	8	0			0
0	1730	1542.79	1235.13	1055.77	30	131.139	1411.65	8	8	0			0
0	1668	1560.54	1233.17	1050.09	31	131.127	1429.41	8	8	0			0
0	1715	1589.47	1235.63	1049.31	32	131.034	1458.43	8	8	0			0
0	1675	1651.32	1236.78	1051.84	33	131.116	1520.21	8	8	0			0
0	1544	1746.45	1237.15	1053.69	34	131.093	1615.36	7	8	0			0
0	1612	1703.99	1239.1	1052.7	35	131.271	1572.72	7	8	0			0
0	1568	1718.43	1238.05	1053.72	36	131.029	1587.4	7	8	0			0
0	1668	1646.14	1241.6	1057.94	37	131.111	1515.03	7	8	0			0
0	1652	1652.15	1242.53	1058.54	38	131.271	1520.88	7	8	0			0
0	2136	1394.57	1242.32	1064.73	39	131.392	1263.18	8	8	0			0
0	2063	1422.94	1242.8	1071.11	40	131.577	1291.36	8	8	0			0
0	2045	1431.03	1240.05	1074.79	41	131.474	1299.55	8	8	0			0
0	1616	1653.16	1242.81	1075.32	42	131.473	1521.68	7	8	0			0
0	1724	1587.92	1244.49	1068.46	43	131.488	1456.43	7	8	0			0
0	1700	1643.89	1245.96	1059.05	44	131.542	1512.34	7	8	0			0
0	1652	1723.62	1247.18	1055.56	45	131.581	1592.04	7	8	0			0
0	1720	1830.67	1242.67	1053.15	46	140.678	1689.99	7	8	0			0
0	1748	1597.51	1235.88	1044.87	47	134.495	1463.02	7	8	0			0
0	1684	1659.95	1228.92	1039.35	48	137.277	1522.68	7	8	0			0
0	1680	1666.66	1226.08	1034.31	49	136.8	1529.87	7	8	0			0
0	1708	1681.83	1224.73	1031.68	50	136.178	1545.65	7	8	0			0
0	1752	1642.93	1226.34	1032.31	51	135.387	1507.54	7	8	0			0
0	1712	1673.85	1226.66	1034.1	52	135.153	1538.7	7	8	0			0
0	1692	1707.42	1223.65	1038.27	53	135.137	1572.28	7	8	0			0
0	1676	1729.17	1228.9	1034.02	54	134.893	1594.28	7	8	0			0
0	1672	1735.89	1235.09	1030.48	55	134.79	1601.1	7	8	0			0
0	1680	1741.33	1241.61	1024.96	56	134.441	1606.88	7	8	0			0
0	1648	1774.77	1240.98	1022.45	57	134.312	1640.46	7	8	0			0
0	1604	1809.06	1241.77	1017.73	58	134.024	1675.04	7	8	0			0
0	1660	1779.77	1244.15	1011.45	59	134.007	1645.76	7	8	0			0
0	1676	1760.99	1247.58	1007.02	60	133.786	1627.21	7	8	0			0
0	1696	1787.57	1249.7	1001.72	61	133.622	1653.95	7	8	0			0
0	1760	1745.05	1246.87	999.466	62	133.549	1611.5	7	8	0			0
0	1664	1834.44	1246.43	996.325	63	133.464	1700.97	7	8	0			0
0	1652	1851.73	1251.09	994.841	64	133.484	1718.24	7	8	0			0
0	1604	1890.35	1251.86	993.442	65	133.435	1756.91	7	8	0			0
0	1584	1897.91	1251.59	993.978	66	133.257	1764.65	7	8	0			0
0	1544	1941.19	1252.18	990.636	67	133.198	1808	7	8	0			0
0	1584	1931.65	1254.92	991.181	68	133.256	1798.39	7	8	0			0
0	1576	1908.38	1255.6	990.189	69	133.235	1775.14	7	8	0			0
0	1664	1799.36	1260.64	991.749	70	133.292	1666.07	7	8	0			0
0	1700	1790.52	1255.82	992.298	71	133.32	1657.19	7	8	0			0
0	1780	1740.48	1250.03	988.016	72	133.268	1607.22	7	8	0			0
0	1704	1800.24	1245.68	986.278	73	133.352	1666.88	7	8	0			0
0	1800	1730.24	1244.56	984.727	74	133.26	1596.98	7	8	0			0
0	1752	1751.83	1241.65	982.58	75	133.148	1618.68	7	8	0			0
0	1844	1697.73	1239.98	980.311	76	133.252	1564.47	7	8	0			0
0	1920	1656.84	1243.27	980.504	77	133.383	1523.45	7	8	0			0
0	2024	1576.2	1245.84	977.238	78	133.467	1442.73	7	8	0			0
0	2084	1561.58	1245.69	973.276	79	133.413	1428.17	7	8	0			0
0	2112	1552.58	1247.51	971.336	80	133.431	1419.14	7	8	0			0
0	2088	1560.47	1250	968.021	81	133.524	1426.95	7	8	0			0
0	2124	1532.87	1249.73	968.895	82	133.534	1399.34	7	8	0			0
0	2032	1561.04	1249.07	974.042	83	133.661	1427.38	7	8	0			0
0	1980	1600.48	1249.13	972.248	84	133.795	1466.68	7	8	0			0
0	1944	1617.94	1248.18	972.814	85	133.693	1484.24	7	8	0			0
0	1784	1600.9	1248.43	979.273	86	133.697	1467.21	7	8	0			0
0	2385	1055.47	1245.48	985.997	87	133.782	921.687	8	8	0			0
0	2084	1185.98	1253.71	982.274	88	133.764	1052.22	7	8	0			0
0	899	1455.48	1255.91	974.748	89	133.632	1321.85	8	8	0			0
0	1012	1453.36	1249.15	975.964	90	133.734	1319.63	4	8	0			0
0	1075	1042.77	1198.19	1142.22	1	129.09	913.675	8	9	0			0
0	993	1044.75	1197.11	1145.52	2	128.87	915.876	8	9	0			0
0	1264	981.643	1194.82	1148.22	3	129.242	852.401	7	9	0			0
0	1316	964.865	1196.15	1151.36	4	129.65	835.215	7	9	0			0
0	1300	988.156	1195.12	1156.63	5	129.813	858.343	7	9	0			0
0	1252	1029	1193.25	1159.31	6	130.345	898.656	7	9	0			0
0	1264	1004.23	1193.61	1161.73	7	130.421	873.806	7	9	0			0
0	1220	1026.29	1195.23	1161.77	8	130.588	895.704	7	9	0			0
0	1140	1090.32	1194.19	1162.27	9	130.591	959.726	7	9	0			0
0	1068	1121.39	1196.54	1164.53	10	130.707	990.683	7	9	0			0
0	1112	1117.32	1193.32	1164.03	11	130.69	986.629	7	9	0			0
0	1104	1150.38	1193.37	1162.79	12	130.561	1019.82	7	9	0			0
0	1168	1081.74	1191.55	1160.92	13	130.549	951.191	7	9	0			0
0	1152	1120.8	1186.53	1161.29	14	130.576	990.222	7	9	0			0
0	1084	1176.82	1187.24	1167.48	15	130.537	1046.28	7	9	0			0
0	1004	1234.58	1186.27	1169.04	16	130.554	1104.03	7	9	0			0
0	1060	1205	1186.01	1168.41	17	130.613	1074.38	7	9	0			0
0	1100	1160.92	1187.9	1167.77	18	130.613	1030.31	7	9	0			0
0	1088	1196.75	1186.41	1165.49	19	130.519	1066.23	7	9	0			0
0	1064	1214.87	1186.13	1163.1	20	130.515	1084.36	7	9	0			0
0	1068	1206.12	1188.21	1161.67	21	130.659	1075.46	7	9	0			0
0	1036	1234.57	1188.44	1157.65	22	130.823	1103.74	7	9	0			0
0	1072	1229.1	1191.67	1161.25	23	130.814	1098.29	7	9	0			0
0	1088	1187.67	1196.52	1163.53	24	130.733	1056.94	7	9	0			0
0	1024	1292.69	1191.92	1162.31	25	131.064	1161.63	7	9	0			0
0	940	1400.88	1192.15	1160.6	26	131.021	1269.86	7	9	0			0
0	924	1470.26	1195.93	1160.89	27	131.076	1339.19	7	9	0			0
0	928	1534.26	1202.38	1155.06	28	131.049	1403.21	7	9	0			0
0	928	1529.62	1206.59	1155.56	29	131.127	1398.49	7	9	0			0
0	1016	1435.79	1213.61	1154.85	30	131.139	1304.65	7	9	0			0
0	1020	1399.39	1219.28	1155.64	31	131.127	1268.27	7	9	0			0
0	1096	1365.97	1224.22	1150.07	32	131.034	1234.94	7	9	0			0
0	1196	1319.63	1228.08	1148.37	33	131.116	1188.51	7	9	0			0
0	1168	1317.57	1230.62	1141.25	34	131.093	1186.47	7	9	0			0
0	1168	1306.87	1234.49	1134.84	35	131.271	1175.6	7	9	0			0
0	1445	1126.35	1235.9	1129.7	36	131.029	995.325	8	9	0			0
0	1180	1249.66	1234.73	1125.28	37	131.111	1118.55	8	9	0			0
0	1464	1179.84	1233.36	1127.98	38	131.271	1048.56	7	9	0			0
0	1448	1205.02	1232.68	1130	39	131.392	1073.62	7	9	0			0
0	1336	1237.19	1234.93	1132.27	40	131.577	1105.61	7	9	0			0
0	1352	1157.38	1234.99	1130.55	41	131.474	1025.91	7	9	0			0
0	1705	1111.94	1233.92	1128.12	42	131.473	980.468	8	9	0			0
0	1452	1159.13	1236.51	1129.24	43	131.488	1027.64	7	9	0			0
0	1440	1163.79	1241.01	1127.63	44	131.542	1032.24	7	9	0			0
0	1312	1255.07	1242.35	1119.51	45	131.581	1123.48	7	9	0			0
0	1364	1335.29	1244.38	1126.78	46	140.678	1194.61	7	9	0			0
0	1440	1156.19	1239.48	1121.5	47	134.495	1021.69	7	9	0			0
0	1340	1263.13	1230.77	1111.36	48	137.277	1125.85	7	9	0			0
0	1360	1276.27	1228.36	1102.92	49	136.8	1139.47	7	9	0			0
0	1292	1326.39	1227.71	1099.55	50	136.178	1190.21	7	9	0			0
0	1244	1375.81	1228.14	1097.47	51	135.387	1240.43	7	9	0			0
0	1204	1431.62	1229.42	1095.79	52	135.153	1296.47	7	9	0			0
0	1132	1549.84	1230.69	1092.28	53	135.137	1414.7	7	9	0			0
0	1136	1583.06	1233.28	1090.67	54	134.893	1448.16	7	9	0			0
0	1216	1484.9	1237.01	1090.4	55	134.79	1350.11	7	9	0			0
0	1224	1494.7	1239.98	1088.38	56	134.441	1360.26	7	9	0			0
0	1240	1511.71	1239.29	1086	57	134.312	1377.39	7	9	0			0
0	1196	1500.97	1238.67	1080.55	58	134.024	1366.95	7	9	0			0
0	1224	1513.47	1245.91	1077.47	59	134.007	1379.46	7	9	0			0
0	1252	1466.96	1251.97	1078.44	60	133.786	1333.17	7	9	0			0
0	1260	1464.62	1256.19	1077.34	61	133.622	1331	7	9	0			0
0	1256	1455.85	1258.81	1078.31	62	133.549	1322.3	7	9	0			0
0	1224	1534.86	1263.03	1076.94	63	133.464	1401.39	7	9	0			0
0	1260	1496.71	1266.21	1077.29	64	133.484	1363.22	7	9	0			0
0	1364	1435.99	1265.47	1081.04	65	133.435	1302.56	7	9	0			0
0	1428	1416.81	1267.55	1081.8	66	133.257	1283.56	7	9	0			0
0	1408	1400.35	1266.42	1076.76	67	133.198	1267.15	7	9	0			0
0	1222	1510.69	1264.25	1077.85	68	133.256	1377.44	8	9	0			0
0	1089	1712.12	1265.1	1070.61	69	133.235	1578.89	8	9	0			0
0	1115	1592.43	1264.45	1071.74	71	133.32	1459.11	8	9	0			0
0	842	1600	1261.76	1065.95	72	133.268	1466.73	8	9	0			0
0	1596	1589.82	1257.68	1069.47	73	133.352	1456.46	7	9	0			0
0	1552	1529.65	1256.27	1069.57	75	133.148	1396.5	7	9	0			0
0	1428	1423.4	1255.72	1068.47	76	133.252	1290.15	7	9	0			0
0	1392	1455.6	1252.8	1069.13	77	133.383	1322.21	7	9	0			0
0	1348	1436.07	1251.95	1065.27	78	133.467	1302.6	7	9	0			0
0	1464	1446.75	1253.86	1067.36	79	133.413	1313.34	7	9	0			0
0	1460	1481.91	1257.95	1068.83	81	133.524	1348.39	7	9	0			0
0	1348	1550.68	1255.92	1073.08	82	133.534	1417.14	8	9	0			0
0	1384	1547.8	1255.47	1076.14	83	133.661	1414.13	7	9	0			0
0	1348	1495.52	1257.8	1078.23	84	133.795	1361.72	7	9	0			0
0	1460	1494.25	1259.99	1076.31	85	133.693	1360.55	7	9	0			0
0	1508	1465.98	1261.14	1072.59	86	133.697	1332.29	7	9	0			0
0	1600	1410.5	1260.63	1070.18	87	133.782	1276.72	7	9	0			0
0	1672	1357.38	1263.69	1068.7	88	133.764	1223.62	7	9	0			0
0	1780	1286.19	1268.02	1069.86	89	133.632	1152.56	7	9	0			0
0	1704	1326.68	1269.59	1068.19	90	133.734	1192.95	7	9	0			0
0	1768	1299.01	1272.73	1068.87	91	133.613	1165.4	7	9	0			0
0	1624	1377.19	1270.55	1061.31	92	133.728	1243.46	7	9	0			0
0	1672	1344.57	1275.52	1062.84	93	133.678	1210.89	7	9	0			0
0	1736	1310.07	1280.57	1066.81	94	133.711	1176.36	7	9	0			0
0	1728	1342.46	1280.61	1067.41	95	133.717	1208.74	7	9	0			0
0	1708	1323.41	1278.21	1068.89	96	133.861	1189.55	7	9	0			0
0	1720	1305.25	1277.06	1072.81	97	133.898	1171.35	7	9	0			0
0	1712	1340.62	1276.21	1073.43	98	133.94	1206.68	7	9	0			0
0	1696	1352.56	1273.29	1074.03	99	133.996	1218.57	7	9	0			0
0	1672	1390.09	1273.78	1075.12	100	134.034	1256.06	7	9	0			0
0	1612	1439.05	1272.92	1074.9	101	134.055	1305	7	9	0			0
0	1704	1393.23	1271.51	1073	102	133.959	1259.27	7	9	0			0
0	1752	1391.92	1268.97	1075.16	103	133.986	1257.93	7	9	0			0
0	1716	1393.46	1267.88	1076.54	104	134.06	1259.4	7	9	0			0
0	1704	1377.2	1268.06	1078.4	105	134.004	1243.19	7	9	0			0
0	1828	1291.08	1267.95	1074.59	106	134.122	1156.96	7	9	0			0
0	1892	1263.57	1267.5	1073.5	107	134.089	1129.48	7	9	0			0
0	1928	1233.47	1268.86	1071.17	108	134.166	1099.3	7	9	0			0
0	1824	1277.92	1271.57	1068.22	109	134.034	1143.89	7	9	0			0
0	1768	1334.28	1274.13	1064.78	110	134.22	1200.06	7	9	0			0
0	1844	1312.73	1277.2	1063.17	111	134.107	1178.62	7	9	0			0
0	1716	1370.48	1278.74	1063.24	112	134.173	1236.31	7	9	0			0
0	1668	1386.63	1278.1	1063.14	113	134.222	1252.41	7	9	0			0
0	1317	1560.36	1277.64	1063.76	114	134.298	1426.06	8	9	0			0
0	1724	1433.39	1275.39	1067.97	115	134.164	1299.23	7	9	0			0
0	1792	1376.78	1274.7	1073.71	116	134.27	1242.51	7	9	0			0
0	1723	1377.28	1274.54	1080	117	134.168	1243.11	8	9	0			0
0	1688	1420.26	1268.79	1078.8	118	134.281	1285.98	7	9	0			0
0	1688	1405.02	1262.87	1080.6	119	134.31	1270.71	7	9	0			0
0	1684	1400.77	1259.4	1084.44	120	134.378	1266.39	7	9	0			0
0	1784	1337.61	1257.24	1084.28	121	134.217	1203.39	7	9	0			0
0	1856	1344.54	1251.9	1077.68	122	134.397	1210.15	7	9	0			0
0	1668	1449.98	1246.12	1070.5	123	134.387	1315.6	7	9	0			0
0	1699	1440.87	1241.8	1060.98	124	134.463	1306.41	8	9	0			0
0	1684	1477.41	1242.69	1061.28	125	134.34	1343.07	7	9	0			0
0	1732	1469.41	1242.72	1058.38	126	134.476	1334.94	7	9	0			0
0	1808	1435.95	1245.88	1055.51	127	134.409	1301.54	7	9	0			0
0	1820	1412.43	1246.69	1055.55	128	134.365	1278.07	7	9	0			0
0	2084	1044.54	1246.27	1054.58	129	134.258	910.281	7	9	0			0
0	1185	1027.46	1246.9	1056.74	130	134.401	893.064	8	9	0			0
0	968	1175.9	1257.18	1059.38	131	134.304	1041.59	8	9	0			0
0	1047	1177.27	1256.26	1065.58	132	134.497	1042.78	8	9	0			0
0	966	1212.59	1261.67	1072.69	133	134.451	1078.14	4	9	0			0
0	1320	1307.64	1051.98	1000.25	1	129.09	1178.55	7	10	0			0
0	1364	1283.35	1044.45	993.672	2	128.87	1154.48	7	10	0			0
0	1400	1269.98	1037.6	991.012	3	129.242	1140.74	7	10	0			0
0	1432	1257.56	1039.57	988.323	4	129.65	1127.91	7	10	0			0
0	1376	1285.33	1045.87	988.743	5	129.813	1155.52	7	10	0			0
0	1348	1297.32	1045.32	986.259	6	130.345	1166.97	7	10	0			0
0	1388	1284.93	1045.84	983.917	7	130.421	1154.51	7	10	0			0
0	1320	1340.3	1044.43	981.387	8	130.588	1209.71	7	10	0			0
0	1352	1338.55	1043.11	980.165	9	130.591	1207.96	7	10	0			0
0	1384	1347.77	1044.49	981.933	10	130.707	1217.06	7	10	0			0
0	1404	1356.96	1045.16	984.275	11	130.69	1226.27	7	10	0			0
0	1412	1360.31	1045.67	982.217	12	130.561	1229.75	7	10	0			0
0	1440	1351.75	1046.24	980.966	13	130.549	1221.2	7	10	0			0
0	1432	1378.55	1048.28	981.402	14	130.576	1247.98	7	10	0			0
0	1436	1396.42	1050.18	981.657	15	130.537	1265.89	7	10	0			0
0	1492	1364.86	1047.68	980.58	16	130.554	1234.31	7	10	0			0
0	1460	1393.51	1048.18	982.437	17	130.613	1262.9	7	10	0			0
0	1392	1469.29	1048.14	982.35	18	130.613	1338.68	7	10	0			0
0	1380	1480.42	1045.61	984.088	19	130.519	1349.91	7	10	0			0
0	1396	1470.98	1043.62	984.709	20	130.515	1340.46	7	10	0			0
0	1368	1514.1	1046.11	983.698	21	130.659	1383.44	7	10	0			0
0	1436	1455.76	1051.11	979.541	22	130.823	1324.93	7	10	0			0
0	1532	1405.16	1052.66	978.403	23	130.814	1274.35	7	10	0			0
0	1612	1398.4	1054.34	979.632	24	130.733	1267.67	7	10	0			0
0	1492	1483.38	1054.16	980.905	25	131.064	1352.32	7	10	0			0
0	1496	1525.56	1054.04	982.159	26	131.021	1394.54	7	10	0			0
0	1460	1600	1056.47	983.454	27	131.076	1468.92	7	10	0			0
0	1408	1702.14	1058.11	986.86	28	131.049	1571.1	7	10	0			0
0	1368	1717.71	1055.39	985.392	29	131.127	1586.58	7	10	0			0
0	1384	1696.99	1056.27	984.165	30	131.139	1565.85	7	10	0			0
0	1340	1763.17	1060.12	985.022	31	131.127	1632.04	7	10	0			0
0	1360	1765.5	1062.54	982.417	32	131.034	1634.47	7	10	0			0
0	1368	1766.67	1060.34	979.675	33	131.116	1635.55	7	10	0			0
0	1352	1797.83	1064.09	977.598	34	131.093	1666.74	7	10	0			0
0	1376	1775.22	1062.89	975.981	35	131.271	1643.95	7	10	0			0
0	1340	1808.59	1062.68	971.924	36	131.029	1677.57	7	10	0			0
0	1304	1846.49	1062.36	968.461	37	131.111	1715.38	7	10	0			0
0	1228	1949.68	1065.1	967.515	38	131.271	1818.41	7	10	0			0
0	1272	1947.94	1064.04	965.197	39	131.392	1816.55	7	10	0			0
0	1300	1908.62	1066.68	962.094	40	131.577	1777.04	7	10	0			0
0	1324	1919.38	1069.52	961.042	41	131.474	1787.9	7	10	0			0
0	1336	1932.06	1070.21	957.421	42	131.473	1800.59	7	10	0			0
0	1364	1928.49	1070.03	958.105	43	131.488	1797	7	10	0			0
0	1300	2041.04	1069.82	965.425	44	131.542	1909.5	7	10	0			0
0	1364	1980.92	1072.11	965.097	45	131.581	1849.34	7	10	0			0
0	1388	2193.18	1073.82	961.538	46	140.678	2052.5	7	10	0			0
0	1428	1905.65	1071.56	948.444	47	134.495	1771.16	7	10	0			0
0	1468	1922.76	1066.76	941.996	48	137.277	1785.48	7	10	0			0
0	1648	1779.11	1066.43	936.997	49	136.8	1642.31	7	10	0			0
0	1376	1951.6	1070.37	943.012	50	136.178	1815.43	7	10	0			0
0	1216	2115.16	1074.61	946.936	51	135.387	1979.78	7	10	0			0
0	1308	2011.95	1075.6	948.998	52	135.153	1876.8	7	10	0			0
0	1180	1989.48	1079.02	942.962	53	135.137	1854.35	8	10	0			0
0	1588	1793.03	1080.89	935.661	54	134.893	1658.14	7	10	0			0
0	1752	1710.78	1085.19	928.288	55	134.79	1575.99	7	10	0			0
0	1474	1749.51	1087.6	921.332	56	134.441	1615.07	8	10	0			0
0	1784	1759.24	1092.23	916.238	57	134.312	1624.93	7	10	0			0
0	1800	1725.65	1094.32	897.058	60	133.786	1591.86	7	10	0			0
0	1760	1736.29	1096.04	896.565	61	133.622	1602.67	7	10	0			0
0	1732	1745.43	1097.12	894.106	62	133.549	1611.88	7	10	0			0
0	1740	1773.61	1097.44	890.534	63	133.464	1640.14	7	10	0			0
0	1689	1753.89	1096.13	886.468	64	133.484	1620.4	8	10	0			0
0	1491	1845.74	1095.22	885.315	65	133.435	1712.31	8	10	0			0
0	2104	1703.3	1098.64	885.534	66	133.257	1570.04	7	10	0			0
0	1532	1951.12	1092.14	887.239	67	133.198	1817.92	7	10	0			0
0	1556	1958.39	1093.98	890.321	68	133.256	1825.13	7	10	0			0
0	1412	2083.55	1091.04	888.251	69	133.235	1950.31	7	10	0			0
0	1420	2044.27	1091.2	883.341	70	133.292	1910.98	7	10	0			0
0	1432	1938.18	1094.96	882.894	71	133.32	1804.86	7	10	0			0
0	1452	1876.71	1095.48	874.66	72	133.268	1743.44	7	10	0			0
0	1492	1837.58	1096.45	870.825	73	133.352	1704.22	7	10	0			0
0	1836	1697.3	1096.31	868.932	74	133.26	1564.04	7	10	0			0
0	2804	1707.48	1088.4	877.044	75	133.148	1574.33	1	10	0			0
0	2068	1591.29	1087.38	863.778	76	133.252	1458.03	1	10	0			0
0	1908	1643.84	1090.59	868.186	77	133.383	1510.46	7	10	0			0
0	2120	1580.41	1089.79	868.348	78	133.467	1446.94	7	10	0			0
0	2100	1566.61	1086.32	868.9	79	133.413	1433.19	7	10	0			0
0	2152	1528.37	1083.45	866.527	80	133.431	1394.94	7	10	0			0
0	2112	1525.57	1086.01	864.283	81	133.524	1392.04	7	10	0			0
0	2208	1528.24	1089.8	860.045	82	133.534	1394.71	7	10	0			0
0	2140	1547.34	1092.84	859.711	83	133.661	1413.68	7	10	0			0
0	1948	1645.46	1094.93	856.82	84	133.795	1511.66	7	10	0			0
0	1932	1666.88	1093.83	853.937	85	133.693	1533.19	7	10	0			0
0	1980	1634.5	1099.22	848.835	86	133.697	1500.81	7	10	0			0
0	2004	1609.45	1100.19	848.873	87	133.782	1475.67	7	10	0			0
0	2040	1598.02	1099.16	851.747	88	133.764	1464.26	7	10	0			0
0	2004	1641.93	1102.79	855.033	89	133.632	1508.3	7	10	0			0
0	1599	1845.27	1111.66	856.353	90	133.734	1711.54	8	10	0			0
0	1496	1865.73	1111.14	857.209	91	133.613	1732.12	8	10	0			0
0	2036	1651.86	1112.28	853.739	92	133.728	1518.13	7	10	0			0
0	2100	1627.59	1111.74	853.994	93	133.678	1493.91	7	10	0			0
0	2040	1665.43	1108.05	856.242	94	133.711	1531.72	7	10	0			0
0	2080	1653.22	1107.25	853.734	95	133.717	1519.51	7	10	0			0
0	2108	1615.32	1106.16	851.771	96	133.861	1481.46	7	10	0			0
0	2084	1630.28	1103	849.511	97	133.898	1496.38	7	10	0			0
0	2156	1584.61	1104.25	850.316	98	133.94	1450.67	7	10	0			0
0	2172	1566.59	1103.84	850.331	99	133.996	1432.6	7	10	0			0
0	2300	1510.33	1103.57	852.125	100	134.034	1376.3	7	10	0			0
0	2412	1463.69	1101.93	850.832	101	134.055	1329.64	7	10	0			0
0	2380	1469.11	1100.85	849.458	102	133.959	1335.15	7	10	0			0
0	2396	1477.56	1099.88	848.921	103	133.986	1343.57	7	10	0			0
0	2320	1508.46	1097.3	844.654	104	134.06	1374.4	7	10	0			0
0	2264	1524.84	1094.61	844.822	105	134.004	1390.84	7	10	0			0
0	2304	1505.19	1092.4	846.644	106	134.122	1371.07	7	10	0			0
0	2352	1485.63	1089.62	848.325	107	134.089	1351.54	7	10	0			0
0	2352	1475.23	1089.68	842.61	108	134.166	1341.07	7	10	0			0
0	2304	1509.53	1092.25	842.599	109	134.034	1375.5	7	10	0			0
0	2304	1520.41	1094.06	843.16	110	134.22	1386.19	7	10	0			0
0	2256	1573.45	1093.43	839.741	111	134.107	1439.34	7	10	0			0
0	2224	1610.48	1095.38	840.204	112	134.173	1476.31	7	10	0			0
0	2168	1647.53	1095.2	835.845	113	134.222	1513.31	7	10	0			0
0	2196	1608.11	1094.11	832.635	114	134.298	1473.81	7	10	0			0
0	2312	1554.77	1090.72	831.27	115	134.164	1420.6	7	10	0			0
0	2296	1557.39	1085.09	832.675	116	134.27	1423.12	7	10	0			0
0	2324	1550.33	1080.2	835.561	117	134.168	1416.16	7	10	0			0
0	2075	1641.56	1077.62	837.387	118	134.281	1507.27	8	10	0			0
0	2297	1565.01	1073.63	838.77	119	134.31	1430.7	8	10	0			0
0	2100	1650.43	1073.38	840.168	120	134.378	1516.06	7	10	0			0
0	2108	1649.25	1072.99	839.432	121	134.217	1515.03	7	10	0			0
0	2152	1647.87	1072.47	839.138	122	134.397	1513.47	7	10	0			0
0	2224	1606.14	1071.04	836.775	123	134.387	1471.75	7	10	0			0
0	2304	1568.06	1069.97	836.383	124	134.463	1433.6	7	10	0			0
0	2364	1517.26	1068.78	835.504	125	134.34	1382.91	7	10	0			0
0	2316	1548.89	1070.13	834.968	126	134.476	1414.41	7	10	0			0
0	2172	1629.41	1071.74	833.407	127	134.409	1495	7	10	0			0
0	2264	1591.06	1069.94	829.114	128	134.365	1456.69	7	10	0			0
0	2380	1528.23	1067.29	824.847	129	134.258	1393.97	7	10	0			0
0	2336	1545.63	1066.86	821.407	130	134.401	1411.23	7	10	0			0
0	2380	1517.32	1068.61	819.022	131	134.304	1383.02	7	10	0			0
0	2428	1506.3	1067.64	815.3	132	134.497	1371.8	7	10	0			0
0	2364	1537.94	1064.3	813.506	133	134.451	1403.49	7	10	0			0
0	2400	1520.3	1059.36	811.165	134	134.437	1385.86	7	10	0			0
0	2480	1490.73	1055.26	810.22	135	134.429	1356.31	7	10	0			0
0	2412	1527.24	1050.01	812.852	136	134.439	1392.8	7	10	0			0
0	2444	1514.36	1050	814.479	137	134.481	1379.88	7	10	0			0
0	2416	1528.41	1048.59	816.406	138	134.53	1393.88	7	10	0			0
0	2448	1514.25	1048.33	817.697	139	134.446	1379.81	7	10	0			0
0	2448	1500.88	1052.08	814.574	140	134.592	1366.29	7	10	0			0
0	2524	1440.77	1055.04	813.382	141	134.462	1306.31	7	10	0			0
0	2656	1387.92	1055.4	813.424	142	134.557	1253.36	7	10	0			0
0	2668	1399.61	1055.4	811.995	143	134.571	1265.04	7	10	0			0
0	2660	1407.18	1054.47	808.485	144	134.515	1272.66	7	10	0			0
0	2764	1387.87	1051.46	807.419	145	134.608	1253.26	7	10	0			0
0	2680	1420.02	1048.02	803.31	146	134.687	1285.34	7	10	0			0
0	2580	1460.91	1043.61	801.657	147	134.607	1326.31	7	10	0			0
0	2589	1447.9	1038.76	797.198	148	134.725	1313.17	8	10	0			0
0	2492	1481.61	1033.2	796.568	149	134.615	1347	8	10	0			0
0	2648	1459.49	1033.3	798.162	150	134.706	1324.79	8	10	0			0
0	2672	1425.09	1032.04	796.343	151	134.635	1290.46	8	10	0			0
0	2555	1481.66	1028.61	794.927	152	134.695	1346.96	8	10	0			0
0	2524	1483.42	1027.11	795.97	153	134.758	1348.66	8	10	0			0
0	2440	1540.02	1025.17	797.777	154	134.806	1405.21	7	10	0			0
0	2416	1565.44	1024.89	796.606	155	134.735	1430.7	7	10	0			0
0	2456	1559.93	1023.37	795.642	156	134.817	1425.11	7	10	0			0
0	2488	1544.06	1023.53	793.223	157	134.702	1409.36	7	10	0			0
0	2552	1530.28	1022.92	792.138	158	134.836	1395.44	7	10	0			0
0	2644	1521.75	1019.7	795.653	159	134.782	1386.97	7	10	0			0
0	2624	1510.66	1014.06	797.991	160	134.784	1375.88	7	10	0			0
0	2512	1569.32	1009.73	793.354	161	134.8	1434.52	7	10	0			0
0	2504	1550.14	1007.31	792.256	162	134.877	1415.27	7	10	0			0
0	2516	1548.39	1002.86	791.106	163	134.865	1413.53	7	10	0			0
0	2508	1554.8	1000.04	792.06	164	134.768	1420.03	7	10	0			0
0	2560	1547.71	998.489	788.469	165	134.853	1412.85	7	10	0			0
0	2568	1548.92	999.413	786.73	166	134.936	1413.99	7	10	0			0
0	2624	1493.51	1000.26	780.385	167	134.853	1358.66	7	10	0			0
0	2624	1488.51	1000.62	777.043	168	134.978	1353.53	7	10	0			0
0	2552	1515.73	1002.45	773.297	169	135.048	1380.69	7	10	0			0
0	2732	1457.19	1000.59	771.152	170	135.069	1322.12	7	10	0			0
0	2688	1474.35	1003.69	768.299	171	134.967	1339.39	7	10	0			0
0	2780	1466.64	999.544	768.628	172	135.062	1331.58	7	10	0			0
0	2828	1445.74	995.618	769.249	173	135.074	1310.67	7	10	0			0
0	2824	1441.59	993.759	771.581	174	135.1	1306.49	7	10	0			0
0	2734	1437.52	990.976	775.015	175	135.049	1302.47	8	10	0			0
0	2800	1431.21	987.966	773.789	176	135.133	1296.08	7	10	0			0
0	2808	1450.28	987.147	774.796	177	134.889	1315.39	7	10	0			0
0	2776	1463.6	984.404	776.731	178	134.964	1328.64	7	10	0			0
0	2660	1490.04	981.66	778.84	179	134.829	1355.21	7	10	0			0
0	2508	1475.71	980.576	777.189	180	134.896	1340.81	7	10	0			0
0	260	1133.03	992.077	752.807	181	135.046	997.985	7	10	0			0
0	1036	1369.85	979.649	776.313	182	134.961	1234.88	7	10	0			0
0	1524	1270.3	976.516	770.473	183	134.973	1135.32	7	10	0			0
0	1660	1275.83	976.372	775.074	184	135.062	1140.77	7	10	0			0
0	1720	1265.27	972.476	775.196	185	135.071	1130.2	8	10	0			0
0	1552	1315.88	974.456	776.017	186	135.185	1180.7	4	10	0			0
0	1564	1660.86	1186.97	1027.2	1	129.09	1531.77	7	11	0			0
0	1490	1709.48	1184.39	1032.75	2	128.87	1580.61	8	11	0			0
0	1680	1609.33	1183.77	1033	3	129.242	1480.09	7	11	0			0
0	1840	1493.68	1190.36	1032.08	4	129.65	1364.03	7	11	0			0
0	1708	1564.38	1194.06	1031.5	5	129.813	1434.57	7	11	0			0
0	1768	1552.26	1193.53	1032.85	6	130.345	1421.91	7	11	0			0
0	1744	1558.76	1191.03	1035.07	7	130.421	1428.34	7	11	0			0
0	1880	1545.48	1188.33	1034.49	8	130.588	1414.89	7	11	0			0
0	1477	1729.36	1185.94	1037.06	9	130.591	1598.77	8	11	0			0
0	1254	1893.78	1180.57	1038.42	10	130.707	1763.07	8	11	0			0
0	1255	1859.8	1175.95	1045.05	11	130.69	1729.11	8	11	0			0
0	1216	1882.42	1173.05	1040.7	12	130.561	1751.86	8	11	0			0
0	1562	1668.71	1175.31	1046.03	13	130.549	1538.16	8	11	0			0
0	1530	1688.68	1173.45	1049.54	14	130.576	1558.11	8	11	0			0
0	1441	1652.38	1174.04	1050.4	15	130.537	1521.85	8	11	0			0
0	1505	1641.5	1169.39	1051.29	16	130.554	1510.95	8	11	0			0
0	1617	1666.32	1168.04	1052.53	17	130.613	1535.71	8	11	0			0
0	1490	1748.47	1167.2	1050.96	18	130.613	1617.85	8	11	0			0
0	1592	1711.39	1165.67	1050.88	19	130.519	1580.87	7	11	0			0
0	1672	1661.55	1167.02	1048.46	20	130.515	1531.03	7	11	0			0
0	1940	1516.72	1166.93	1044.56	21	130.659	1386.06	8	11	0			0
0	1574	1641.83	1170.09	1039.9	22	130.823	1511.01	8	11	0			0
0	1597	1670.89	1168.24	1043.82	23	130.814	1540.08	8	11	0			0
0	1581	1750.6	1166.32	1047.53	24	130.733	1619.87	8	11	0			0
0	1504	1919.94	1158.55	1046.05	25	131.064	1788.88	7	11	0			0
0	1304	2130.39	1156.33	1042.67	26	131.021	1999.37	7	11	0			0
0	1404	2028.42	1157.57	1044.65	27	131.076	1897.34	7	11	0			0
0	1416	1990.82	1160.38	1044.15	28	131.049	1859.77	7	11	0			0
0	1420	2013.35	1160.37	1044.15	29	131.127	1882.23	7	11	0			0
0	1656	1965.04	1155.57	1042.69	30	131.139	1833.9	7	11	0			0
0	1719	1798.56	1160.14	1040.43	31	131.127	1667.43	8	11	0			0
0	1551	1920.05	1161.29	1039.7	32	131.034	1789.01	8	11	0			0
0	1778	1786.53	1161.71	1040.28	33	131.116	1655.41	8	11	0			0
0	1540	1950.13	1164.16	1042.68	34	131.093	1819.03	7	11	0			0
0	1648	1963.06	1165.92	1037.94	35	131.271	1831.79	7	11	0			0
0	1472	1974.31	1168.63	1034.24	36	131.029	1843.28	7	11	0			0
0	1601	1963.71	1168.03	1027.19	37	131.111	1832.6	8	11	0			0
0	1272	2041.08	1167.82	1020.89	38	131.271	1909.81	8	11	0			0
0	1737	1827.09	1164.05	1020.98	39	131.392	1695.7	8	11	0			0
0	1779	1877.75	1165.77	1023.11	40	131.577	1746.17	8	11	0			0
0	1547	1988.08	1165.07	1021.13	41	131.474	1856.61	8	11	0			0
0	1487	2115.3	1162.36	1023.13	42	131.473	1983.83	8	11	0			0
0	1683	1812.98	1164.57	1027.74	43	131.488	1681.49	8	11	0			0
0	1517	1950.74	1165.3	1033.21	44	131.542	1819.2	8	11	0			0
0	1656	1847.93	1170.92	1031.65	45	131.581	1716.35	7	11	0			0
0	1656	1967.87	1174.59	1034	46	140.678	1827.19	7	11	0			0
0	1764	1727.77	1166.4	1025.08	47	134.495	1593.28	7	11	0			0
0	1656	1812.66	1161.28	1021.37	48	137.277	1675.38	7	11	0			0
0	1756	1737.88	1161.04	1012.03	49	136.8	1601.08	7	11	0			0
0	1708	1789.48	1159.99	1003.97	50	136.178	1653.3	7	11	0			0
0	1748	1793.62	1160.35	1007.17	51	135.387	1658.23	7	11	0			0
0	1728	1759.15	1163.21	1003.66	52	135.153	1623.99	7	11	0			0
0	1632	1830.9	1167.26	996.397	53	135.137	1695.77	7	11	0			0
0	1572	1901.94	1169.56	993.358	54	134.893	1767.04	7	11	0			0
0	1608	1831	1170.3	994.432	55	134.79	1696.21	7	11	0			0
0	1688	1746.55	1172.15	997.155	56	134.441	1612.11	7	11	0			0
0	1712	1762.66	1171.15	994.318	57	134.312	1628.35	7	11	0			0
0	1776	1725.98	1169.41	990.654	58	134.024	1591.96	7	11	0			0
0	1736	1755.37	1167.49	984.482	59	134.007	1621.37	7	11	0			0
0	1716	1733.55	1169.53	977.019	60	133.786	1599.76	7	11	0			0
0	1624	1817.97	1171.6	972.544	61	133.622	1684.35	7	11	0			0
0	1640	1865.66	1170.53	973.599	62	133.549	1732.11	7	11	0			0
0	1617	1855.4	1171.78	979.994	63	133.464	1721.93	8	11	0			0
0	1780	1809.22	1173.5	976.965	64	133.484	1675.74	7	11	0			0
0	1904	1755.43	1172.79	979.27	65	133.435	1622	7	11	0			0
0	1852	1775.82	1175.1	983.275	66	133.257	1642.56	7	11	0			0
0	1568	1919.28	1176.04	981.051	67	133.198	1786.09	7	11	0			0
0	1608	1901.32	1176.21	980.863	68	133.256	1768.07	7	11	0			0
0	1624	1851.5	1176.31	976.665	69	133.235	1718.27	7	11	0			0
0	1700	1760.68	1178.57	972.432	70	133.292	1627.39	7	11	0			0
0	1628	1803.35	1175.65	971.034	71	133.32	1670.03	7	11	0			0
0	1576	1841.77	1173.7	964.654	72	133.268	1708.5	7	11	0			0
0	1548	1866.84	1170.53	965.386	73	133.352	1733.49	7	11	0			0
0	1604	1827.88	1170.14	969.504	74	133.26	1694.62	7	11	0			0
0	1648	1801.6	1169.98	968.001	75	133.148	1668.45	7	11	0			0
0	1664	1770.69	1172.59	964.388	76	133.252	1637.44	7	11	0			0
0	1676	1762.32	1172.58	961.738	77	133.383	1628.93	7	11	0			0
0	1704	1743.27	1174.04	952.266	78	133.467	1609.8	7	11	0			0
0	1776	1701.47	1172.01	945.246	79	133.413	1568.06	7	11	0			0
0	1768	1690.06	1173.3	949.095	80	133.431	1556.63	7	11	0			0
0	1856	1637.01	1176.74	955.385	81	133.524	1503.49	7	11	0			0
0	1840	1639.83	1179.89	963.693	82	133.534	1506.3	7	11	0			0
0	1796	1656.35	1180.45	966.233	83	133.661	1522.69	7	11	0			0
0	1776	1668.77	1180.1	967.432	84	133.795	1534.97	7	11	0			0
0	1760	1505.15	1179.35	967.844	85	133.693	1371.46	7	11	0			0
0	1804	1218.53	1180.19	965.036	86	133.697	1084.83	7	11	0			0
0	1244	1389.13	1183.75	967.146	87	133.782	1255.34	7	11	0			0
0	1112	1438.78	1184.63	970.63	88	133.764	1305.02	7	11	0			0
0	1408	1402.32	1181.9	970.642	89	133.632	1268.69	7	11	0			0
0	940	1580.51	1178.94	969.17	90	133.734	1446.78	4	11	0			0
0	508	1803.1	1141.9	896.213	69	133.235	1669.86	4	12	5			0
0	440	1526.29	1153.89	869.345	70	133.292	1392.99	7	12	5			0
0	500	1736.57	1159.68	861.583	71	133.32	1603.25	7	12	5			0
0	544	1842.35	1157.62	856.655	72	133.268	1709.08	7	12	5			0
0	616	1714.64	1161.16	857.19	73	133.352	1581.29	7	12	5			0
0	768	1575.73	1167.38	856.21	74	133.26	1442.47	7	12	5			0
0	716	1594.72	1163.99	855.951	75	133.148	1461.57	7	12	5			0
0	716	1620.76	1162.48	854.205	76	133.252	1487.51	7	12	5			0
0	684	1698.14	1163.21	858.453	77	133.383	1564.76	7	12	5			0
0	732	1678.76	1169.1	854.756	78	133.467	1545.29	7	12	5			0
0	700	1699.86	1173.5	850.316	79	133.413	1566.44	7	12	5			0
0	676	1711.89	1176.24	848.612	80	133.431	1578.46	7	12	5			0
0	692	1755.21	1178.67	845.593	81	133.524	1621.69	7	12	5			0
0	752	1717.74	1178.45	845.354	82	133.534	1584.21	7	12	5			0
0	764	1762.33	1181.23	845.022	83	133.661	1628.67	7	12	5			0
0	760	1763.32	1183.64	842.006	84	133.795	1629.52	7	12	5			0
0	764	1785.65	1183.65	838.953	85	133.693	1651.95	7	12	5			0
0	836	1709.57	1184.72	836.757	86	133.697	1575.87	7	12	5			0
0	868	1721.25	1184.81	837.386	87	133.782	1587.47	7	12	5			0
0	892	1709.29	1182.37	839.094	88	133.764	1575.53	7	12	5			0
0	904	1666.99	1179.63	839.962	89	133.632	1533.36	7	12	5			0
0	900	1683.05	1178.42	839.481	90	133.734	1549.31	7	12	5			0
0	968	1583.08	1175.73	836.093	91	133.613	1449.46	7	12	5			0
0	968	1577	1171.68	836.197	92	133.728	1443.27	7	12	5			0
0	1068	1563.21	1169.46	835.287	93	133.678	1429.53	7	12	5			0
0	1028	1608.75	1167.38	835.3	94	133.711	1475.04	7	12	5			0
0	1056	1547.5	1164.63	832.378	95	133.717	1413.79	7	12	5			0
0	1148	1486.78	1166.1	827.207	96	133.861	1352.91	7	12	5			0
0	1196	1445.75	1168.03	824.354	97	133.898	1311.85	7	12	5			0
0	1228	1419.41	1167.95	823.004	98	133.94	1285.47	7	12	5			0
0	1172	1449.57	1168.47	819.062	99	133.996	1315.58	7	12	5			0
0	1260	1387.16	1167.53	817.297	100	134.034	1253.12	7	12	5			0
0	1348	1386.84	1170.36	812.951	101	134.055	1252.78	7	12	5			0
0	1404	1349.75	1165.15	808.765	102	133.959	1215.79	7	12	5			0
0	1348	1425.61	1167.7	804.042	103	133.986	1291.63	7	12	5			0
0	1276	1509.92	1171.2	805.986	104	134.06	1375.86	7	12	5			0
0	1308	1505.36	1173.24	804.823	105	134.004	1371.36	7	12	5			0
0	1276	1544.13	1171.16	804.622	106	134.122	1410.01	7	12	5			0
0	1252	1558.69	1167.19	802.53	107	134.089	1424.6	7	12	5			0
0	1292	1484.44	1165.29	799.626	108	134.166	1350.27	7	12	5			0
0	1324	1498.08	1164.32	799.299	109	134.034	1364.05	7	12	5			0
0	1288	1526.28	1161.05	800.762	110	134.22	1392.06	7	12	5			0
0	1252	1587.51	1157.93	797.585	111	134.107	1453.4	7	12	5			0
0	1236	1608.99	1157.47	794.921	112	134.173	1474.82	7	12	5			0
0	1152	1688.47	1157.4	796.569	113	134.222	1554.25	7	12	5			0
0	1184	1679.05	1157.47	795.038	114	134.298	1544.75	7	12	5			0
0	1244	1622.16	1159.3	794.274	115	134.164	1487.99	7	12	5			0
0	1268	1600.15	1157.27	794.862	116	134.27	1465.88	7	12	5			0
0	1284	1564.65	1154.73	797.407	117	134.168	1430.48	7	12	5			0
0	1272	1582.16	1152.18	798.681	118	134.281	1447.88	7	12	5			0
0	1220	1597.88	1149.59	802.663	119	134.31	1463.57	7	12	5			0
0	1164	1631.82	1149.87	804.582	120	134.378	1497.44	7	12	5			0
0	1228	1585.04	1149.18	803.583	121	134.217	1450.83	7	12	5			0
0	1148	1684.32	1152.11	800.219	122	134.397	1549.92	7	12	5			0
0	1100	1759.67	1151.25	799.852	123	134.387	1625.29	7	12	5			0
0	1112	1770.97	1152.16	800.814	124	134.463	1636.5	7	12	5			0
0	1032	1855.66	1154.78	799.527	125	134.34	1721.32	7	12	5			0
0	964	1865.23	1154.45	798.008	126	134.476	1730.75	7	12	5			0
0	992	1794.61	1154.78	797.573	127	134.409	1660.2	7	12	5			0
0	1088	1741.76	1152.05	793.885	128	134.365	1607.4	7	12	5			0
0	1048	1696.93	1150.49	792.571	129	134.258	1562.67	7	12	5			0
0	1048	1675.76	1146.99	788.614	130	134.401	1541.36	7	12	5			0
0	1020	1669.73	1141.65	781.541	131	134.304	1535.43	7	12	5			0
0	1060	1657.47	1138.81	778.795	132	134.497	1522.98	7	12	5			0
0	1052	1746.59	1130.07	776.035	133	134.451	1612.13	7	12	5			0
0	1136	1682.22	1126.32	771.299	134	134.437	1547.79	7	12	5			0
0	1024	1776.38	1122.82	766.313	135	134.429	1641.95	7	12	5			0
0	996	1786.49	1120.28	766.889	136	134.439	1652.06	7	12	5			0
0	1016	1713.91	1118.62	763.718	137	134.481	1579.43	7	12	5			0
0	1076	1692.49	1118.07	765.006	138	134.53	1557.96	7	12	5			0
0	1244	1644.6	1112.71	763.942	139	134.446	1510.15	7	12	5			0
0	1320	1590.01	1107	761.768	140	134.592	1455.42	7	12	5			0
0	1472	1507.92	1105.17	762.865	141	134.462	1373.46	7	12	5			0
0	1468	1513.09	1104.4	762.934	142	134.557	1378.53	7	12	5			0
0	1512	1494.64	1100.41	761.989	143	134.571	1360.07	7	12	5			0
0	1484	1534.24	1097.52	760.99	144	134.515	1399.72	7	12	5			0
0	1532	1486.9	1094.33	757.444	145	134.608	1352.29	7	12	5			0
0	1460	1524.92	1090.14	754.124	146	134.687	1390.23	7	12	5			0
0	1396	1573.86	1086.73	753.272	147	134.607	1439.26	7	12	5			0
0	1392	1606.02	1084.63	753.576	148	134.725	1471.29	7	12	5			0
0	1432	1603.17	1084.06	752.522	149	134.615	1468.56	7	12	5			0
0	1476	1581.4	1086.54	752.662	150	134.706	1446.69	7	12	5			0
0	1456	1598.4	1084.61	751.978	151	134.635	1463.77	7	12	5			0
0	1440	1613.55	1080.96	752.833	152	134.695	1478.85	7	12	5			0
0	1416	1636.15	1079.93	755.651	153	134.758	1501.39	7	12	5			0
0	1472	1581	1078.44	756.466	154	134.806	1446.2	7	12	5			0
0	1440	1589.14	1079.6	759.33	155	134.735	1454.4	7	12	5			0
0	1460	1636.23	1078.42	756.954	156	134.817	1501.41	7	12	5			0
0	1352	1750.05	1076.8	756.226	157	134.702	1615.35	7	12	5			0
0	1432	1718.87	1076.77	754.368	158	134.836	1584.03	7	12	5			0
0	1480	1679.77	1074.13	755.616	159	134.782	1544.98	7	12	5			0
0	1472	1691.08	1072.25	756.414	160	134.784	1556.29	7	12	5			0
0	1512	1674.77	1071.26	757.735	161	134.8	1539.97	7	12	5			0
0	1440	1703.35	1068.16	757.027	162	134.877	1568.47	7	12	5			0
0	1488	1663.56	1068.27	759.911	163	134.865	1528.69	7	12	5			0
0	1424	1712.04	1068.56	763.391	164	134.768	1577.27	7	12	5			0
0	1392	1756.92	1071.65	764.63	165	134.853	1622.07	7	12	5			0
0	1404	1757.94	1072.58	762.214	166	134.936	1623	7	12	5			0
0	1408	1772.84	1075.46	759.779	167	134.853	1637.99	7	12	5			0
0	1488	1679.48	1078.93	762.211	168	134.978	1544.5	7	12	5			0
0	1500	1676.01	1079.59	762.319	169	135.048	1540.96	7	12	5			0
0	1488	1683.99	1078.76	766.083	170	135.069	1548.92	7	12	5			0
0	1632	1579.33	1074.73	761.823	171	134.967	1444.37	7	12	5			0
0	1684	1559.75	1067.34	764.108	172	135.062	1424.69	7	12	5			0
0	1636	1530.92	1068.91	762.169	173	135.074	1395.85	7	12	5			0
0	1564	1608.15	1069.14	763.097	174	135.1	1473.05	7	12	5			0
0	1592	1607.95	1069.62	765.266	175	135.049	1472.9	7	12	5			0
0	1636	1581.83	1066.53	760.187	176	135.133	1446.7	7	12	5			0
0	1640	1573.8	1063.12	757.778	177	134.889	1438.91	7	12	5			0
0	1704	1551.47	1059.53	754.441	178	134.964	1416.51	7	12	5			0
0	1808	1524.28	1056.71	750.349	179	134.829	1389.45	7	12	5			0
0	1756	1491.5	1054.08	741.076	180	134.896	1356.61	7	12	5			0
0	1764	1506.83	1050.25	736.501	181	135.046	1371.78	7	12	5			0
0	1660	1556.31	1044.39	734.518	182	134.961	1421.35	7	12	5			0
0	1632	1598.32	1046.83	740.47	183	134.973	1463.34	7	12	5			0
0	1624	1587.99	1049.07	743.678	184	135.062	1452.93	7	12	5			0
0	1548	1649.58	1048.92	746.686	185	135.071	1514.51	7	12	5			0
0	1576	1628.03	1046.74	746.595	186	135.185	1492.84	7	12	5			0
0	1604	1623.24	1046.55	746.504	187	135.161	1488.08	7	12	5			0
0	1588	1667.24	1045.61	749.593	188	135.214	1532.03	7	12	5			0
0	1592	1643.82	1045.02	745.215	189	135.168	1508.65	7	12	5			0
0	1616	1640.19	1050.04	743.357	190	135.188	1505.01	7	12	5			0
0	1800	1561.16	1053.34	743.359	191	135.279	1425.88	7	12	5			0
0	1736	1597.9	1052	741.324	192	135.218	1462.68	7	12	5			0
0	1824	1566.94	1052.43	741.393	193	135.164	1431.78	7	12	5			0
0	1824	1572.05	1054.08	741.857	194	135.232	1436.82	7	12	5			0
0	1872	1516.81	1059.61	742.539	195	135.186	1381.63	7	12	5			0
0	1896	1485.23	1062.29	740.076	196	135.222	1350.01	7	12	5			0
0	1948	1471.91	1065.21	737.326	197	135.151	1336.76	7	12	5			0
0	1928	1436.72	1065.08	733.287	198	135.295	1301.43	7	12	5			0
0	1992	1408.6	1060.46	724.329	199	135.335	1273.26	7	12	5			0
0	2036	1416.6	1054.4	714.934	200	135.303	1281.3	7	12	5			0
0	2571	1352.1	1052.51	706.208	201	135.156	1216.95	8	12	5			0
0	2220	1387.8	1053.23	704.254	202	135.201	1252.6	7	12	5			0
0	2200	1406.17	1053.86	702.059	203	135.18	1270.99	7	12	5			0
0	2200	1483.21	1046.62	693.195	204	135.386	1347.83	7	12	5			0
0	2156	1485.45	1037.47	690.491	205	135.364	1350.09	7	12	5			0
0	1976	1517.35	1035.86	693.883	206	135.308	1382.04	7	12	5			0
0	1948	1544.38	1031.53	694.019	207	135.15	1409.23	7	12	5			0
0	1924	1541.77	1029.14	695.964	208	135.218	1406.56	7	12	5			0
0	1888	1565.75	1033.54	697.801	209	135.106	1430.64	7	12	5			0
0	1948	1574.06	1030.7	694.58	210	135.246	1438.81	7	12	5			0
0	1932	1553.42	1028.43	690.209	211	135.326	1418.1	7	12	5			0
0	1964	1568.91	1024.49	692.06	212	135.333	1433.58	7	12	5			0
0	1956	1519.22	1023.52	690.387	213	135.468	1383.76	7	12	5			0
0	1936	1524.63	1023.13	686.211	214	135.515	1389.12	7	12	5			0
0	2040	1525.25	1025.45	683.911	215	135.638	1389.61	7	12	5			0
0	2036	1504.91	1020.63	681.397	216	135.727	1369.18	7	12	5			0
0	2004	1523.61	1013.51	680.752	217	135.766	1387.84	7	12	5			0
0	1936	1546.54	1013.52	685.71	218	135.535	1411.01	7	12	5			0
0	2076	1470.69	1017.07	684.037	219	135.56	1335.13	7	12	5			0
0	2084	1403.64	1008.6	681.141	220	135.664	1267.97	7	12	5			0
0	2028	1418.54	1004.61	678.137	221	135.747	1282.79	7	12	5			0
0	2012	1402.77	1005.93	680.536	222	135.785	1266.99	7	12	5			0
0	2020	1379.69	1007.73	680.658	223	135.675	1244.01	7	12	5			0
0	2080	1372.22	1010.99	680.879	224	135.548	1236.67	7	12	5			0
0	2084	1368.98	1010.35	679.061	225	135.454	1233.53	7	12	5			0
0	2104	1359.26	1012.37	681.936	226	135.556	1223.71	7	12	5			0
0	2100	1386.78	1014.75	678.988	227	135.548	1251.23	7	12	5			0
0	2072	1409.91	1014.77	675.043	228	135.588	1274.33	7	12	5			0
0	2088	1436.49	1013.81	666.955	229	135.687	1300.81	7	12	5			0
0	2032	1424.97	1011.83	661.599	230	135.675	1289.29	7	12	5			0
0	2148	1434.45	1013.03	668.508	231	135.615	1298.83	7	12	5			0
0	2240	1411.46	1017.14	667.113	232	135.634	1275.83	7	12	5			0
0	2188	1418.04	1018.97	668.288	233	135.828	1282.21	7	12	5			0
0	2280	1323.93	1023	666.946	234	113.565	1210.37	7	12	5			0
0	3103	1222.71	1023.36	666.278	235	130.099	1092.61	8	12	5			0
0	3389	1142.72	1026.12	660.985	236	132.74	1009.98	8	12	5			0
0	2927	1213.38	1023.82	663.762	237	133.824	1079.56	8	12	5			0
0	2636	1276.77	1023.26	663.187	238	134.275	1142.49	7	12	5			0
0	2636	1275.78	1021.06	659.039	239	134.619	1141.16	7	12	5			0
0	2772	1427.36	1026.18	661.392	240	126.525	1300.83	7	12	5			0
0	2740	1324.6	1017.81	664.512	241	117.123	1207.47	7	12	5			0
0	2564	1302.22	1004.96	665.772	242	108.39	1193.83	7	12	5			0
0	2420	1362.82	1003.28	661.376	243	105.852	1256.97	7	12	5			0
0	2392	1391.57	1004.94	659.642	244	105.229	1286.34	7	12	5			0
0	2372	1432.64	1002.69	661.844	245	103.836	1328.81	7	12	5			0
0	2424	1423.83	1001.89	663.126	246	103.601	1320.23	7	12	5			0
0	2420	1396.04	1001.07	664.282	247	103.774	1292.27	7	12	5			0
0	2532	1281.5	996.311	659.711	248	84.544	1196.95	7	12	5			0
0	2340	1387.96	992.343	658.572	249	98.206	1289.76	7	12	5			0
0	2320	1394.59	989.292	652.373	250	104.032	1290.56	7	12	5			0
0	2240	1429.85	991.659	653.72	251	105.807	1324.04	7	12	5			0
0	2212	1429.86	994.175	650.667	252	106.669	1323.19	7	12	5			0
0	2861	1057.49	998.196	648.078	253	107.55	949.945	8	12	5			0
0	2402	1076.52	994.407	647.873	254	107.875	968.64	8	12	5			0
0	1128	1377.53	989.205	646.791	255	107.942	1269.59	7	12	5			0
0	1172	1371.36	987.575	638.579	256	108.502	1262.86	7	12	5			0
0	1116	1448.6	984.653	638.909	257	108.825	1339.77	7	12	5			0
0	1260	1428.68	985.258	642.716	258	109.28	1319.4	4	12	5			0
0	1100	1324.96	1099.03	888.027	47	134.495	1190.46	4	13	6			0
0	780	1202.47	1106.43	870.881	48	137.277	1065.19	7	13	6			0
0	1080	1244.64	1123.64	858.286	49	136.8	1107.84	7	13	6			0
0	828	1481.3	1136.89	868.927	50	136.178	1345.12	7	13	6			0
0	708	1481.15	1140.12	881.171	51	135.387	1345.77	7	13	6			0
0	728	1424.04	1139.9	877.161	52	135.153	1288.88	7	13	6			0
0	752	1420.7	1141.47	869.235	53	135.137	1285.56	7	13	6			0
0	868	1411.66	1145.67	863.324	54	134.893	1276.76	7	13	6			0
0	968	1356.11	1152.53	855.74	55	134.79	1221.32	7	13	6			0
0	960	1401.54	1157.4	847.308	56	134.441	1267.1	7	13	6			0
0	1064	1361.23	1160.44	845.591	57	134.312	1226.92	7	13	6			0
0	1112	1346.64	1160.45	844.135	58	134.024	1212.62	7	13	6			0
0	1212	1386.62	1166.2	845.646	59	134.007	1252.62	7	13	6			0
0	1232	1357.49	1171.57	835.852	60	133.786	1223.7	7	13	6			0
0	1260	1352.32	1174.63	833.585	61	133.622	1218.7	7	13	6			0
0	1312	1328.34	1169.15	831.675	62	133.549	1194.79	7	13	6			0
0	1252	1341.02	1164.97	827.229	63	133.464	1207.55	7	13	6			0
0	1130	1352.83	1161.62	814.905	64	133.484	1219.34	8	13	6			0
0	1456	1294.46	1172.67	809.806	65	133.435	1161.03	8	13	6			0
0	1376	1293.31	1162.38	813.35	66	133.257	1160.05	7	13	6			0
0	1100	1408.8	1161.2	815.097	67	133.198	1275.6	7	13	6			0
0	1096	1408.71	1160.76	822.171	68	133.256	1275.46	7	13	6			0
0	1100	1400.41	1158.67	821.47	69	133.235	1267.17	7	13	6			0
0	1132	1321.63	1161.42	811.39	70	133.292	1188.34	7	13	6			0
0	1376	1284.93	1162.44	809.945	71	133.32	1151.61	7	13	6			0
0	1052	1211.8	1165.9	801.099	72	133.268	1078.53	7	13	6			0
0	1040	1279.86	1170.45	801.283	73	133.352	1146.5	7	13	6			0
0	1068	1363.17	1174.41	801.809	74	133.26	1229.91	7	13	6			0
0	1080	1352.71	1174.63	801.021	75	133.148	1219.57	7	13	6			0
0	1172	1314.2	1178.1	802.552	76	133.252	1180.95	7	13	6			0
0	1316	1297.3	1177.64	803.12	77	133.383	1163.92	7	13	6			0
0	1393	1254.61	1174.01	796.641	78	133.467	1121.14	8	13	6			0
0	1232	1323.76	1177.92	791.778	79	133.413	1190.35	7	13	6			0
0	1567	1156.61	1182.25	785.62	80	133.431	1023.18	8	13	6			0
0	1195	1264.49	1185.02	783.702	81	133.524	1130.96	8	13	6			0
0	1340	1251.87	1192.12	782.491	82	133.534	1118.34	8	13	6			0
0	1585	1212.79	1195.82	784.067	83	133.661	1079.13	8	13	6			0
0	1288	1325.86	1201.84	784.17	84	133.795	1192.07	7	13	6			0
0	1368	1300.16	1199.39	782.239	85	133.693	1166.46	7	13	6			0
0	1276	1304.59	1198.7	779.97	86	133.697	1170.89	7	13	6			0
0	1332	1326.66	1198.16	782.109	87	133.782	1192.88	7	13	6			0
0	1280	1307.68	1194.41	782.929	88	133.764	1173.92	7	13	6			0
0	1356	1275.41	1191.89	787.698	89	133.632	1141.77	7	13	6			0
0	1500	1292.45	1190.69	787.928	90	133.734	1158.71	7	13	6			0
0	1592	1244.57	1193.74	782.814	91	133.613	1110.96	7	13	6			0
0	1552	1241.2	1195.35	774.271	92	133.728	1107.47	7	13	6			0
0	1516	1266.46	1197.78	771.82	93	133.678	1132.78	7	13	6			0
0	1432	1325.54	1199.53	772.82	94	133.711	1191.83	7	13	6			0
0	1404	1334.3	1205.01	772.343	95	133.717	1200.58	7	13	6			0
0	1476	1318.38	1206.97	770.176	96	133.861	1184.51	7	13	6			0
0	1576	1280.74	1203.17	765.986	97	133.898	1146.84	7	13	6			0
0	1504	1287.25	1198.58	763.224	98	133.94	1153.31	7	13	6			0
0	1668	1261.28	1194.78	759.084	99	133.996	1127.29	7	13	6			0
0	1688	1241.32	1197.39	755.222	100	134.034	1107.28	7	13	6			0
0	1612	1255.65	1202.74	747.485	101	134.055	1121.59	7	13	6			0
0	1444	1334.48	1210.31	743.73	102	133.959	1200.52	7	13	6			0
0	1592	1362.68	1206.21	743.697	103	133.986	1228.69	7	13	6			0
0	1424	1417.88	1208.68	743.399	104	134.06	1283.82	7	13	6			0
0	1404	1439.7	1211.4	743.12	105	134.004	1305.7	7	13	6			0
0	1376	1445.99	1208.18	740.775	106	134.122	1311.86	7	13	6			0
0	1384	1501.63	1203.28	741.173	107	134.089	1367.54	7	13	6			0
0	1404	1506.09	1201.07	735.304	108	134.166	1371.93	7	13	6			0
0	1432	1520.59	1205.73	736.174	109	134.034	1386.56	7	13	6			0
0	1400	1558.56	1197.58	736.264	110	134.22	1424.34	7	13	6			0
0	1432	1558.01	1190.68	735.958	111	134.107	1423.9	7	13	6			0
0	1396	1533.76	1185.63	735.925	112	134.173	1399.59	7	13	6			0
0	1452	1546.57	1184.27	736.518	113	134.222	1412.35	7	13	6			0
0	1548	1481.96	1187.82	735.08	114	134.298	1347.66	7	13	6			0
0	1584	1449.27	1185.93	729.868	115	134.164	1315.11	7	13	6			0
0	1668	1433.44	1186.2	730.303	116	134.27	1299.17	7	13	6			0
0	1660	1440.11	1185.99	732.579	117	134.168	1305.94	7	13	6			0
0	1572	1497.2	1184.67	728.901	118	134.281	1362.92	7	13	6			0
0	1516	1531.14	1183.19	730.781	119	134.31	1396.83	7	13	6			0
0	1508	1575.04	1180.32	732.314	120	134.378	1440.66	7	13	6			0
0	1576	1519.01	1178.14	729.757	121	134.217	1384.8	7	13	6			0
0	1500	1534.62	1174.67	731.004	122	134.397	1400.22	7	13	6			0
0	1536	1564.45	1176.58	728.57	123	134.387	1430.06	7	13	6			0
0	1512	1612.47	1174.69	727.883	124	134.463	1478.01	7	13	6			0
0	1484	1630.81	1174.23	727.049	125	134.34	1496.47	7	13	6			0
0	1420	1621.84	1172.43	725.827	126	134.476	1487.36	7	13	6			0
0	1444	1627.17	1172.63	720.614	127	134.409	1492.76	7	13	6			0
0	1504	1596.37	1169.56	716.435	128	134.365	1462.01	7	13	6			0
0	1404	1593.54	1169.98	714.319	129	134.258	1459.28	7	13	6			0
0	1524	1509.99	1169.85	710.914	130	134.401	1375.59	7	13	6			0
0	1708	1459.19	1167.22	710.551	131	134.304	1324.89	7	13	6			0
0	1764	1448.78	1165.8	710.455	132	134.497	1314.29	7	13	6			0
0	1612	1553.19	1163.63	707.634	133	134.451	1418.74	7	13	6			0
0	1644	1536.65	1162.68	704.827	134	134.437	1402.22	7	13	6			0
0	1752	1493.14	1164.89	706.142	135	134.429	1358.71	7	13	6			0
0	1684	1526.38	1165.61	706.145	136	134.439	1391.94	7	13	6			0
0	1740	1508.22	1162.5	702.458	137	134.481	1373.74	7	13	6			0
0	1788	1489.09	1165.67	702.897	138	134.53	1354.56	7	13	6			0
0	1800	1497.55	1166.2	700.848	139	134.446	1363.11	7	13	6			0
0	1808	1509.29	1162.22	700.381	140	134.592	1374.7	7	13	6			0
0	1832	1486	1162.8	702.086	141	134.462	1351.54	7	13	6			0
0	1768	1519.89	1164.11	701.607	142	134.557	1385.33	7	13	6			0
0	1692	1569.01	1162.79	700.614	143	134.571	1434.43	7	13	6			0
0	1768	1538.13	1160.5	702.124	144	134.515	1403.61	7	13	6			0
0	1680	1602.94	1156.3	701.367	145	134.608	1468.34	7	13	6			0
0	1784	1563.91	1151.64	702.651	146	134.687	1429.23	7	13	6			0
0	1788	1581.98	1148.89	703.944	147	134.607	1447.37	7	13	6			0
0	1712	1619.1	1150.2	702.72	148	134.725	1484.37	7	13	6			0
0	1776	1592.38	1153.19	705.326	149	134.615	1457.76	7	13	6			0
0	1748	1622.24	1152.77	704.819	150	134.706	1487.54	7	13	6			0
0	1624	1706.59	1151.51	705.756	151	134.635	1571.95	7	13	6			0
0	1692	1671.96	1149.38	707.579	152	134.695	1537.27	7	13	6			0
0	1720	1654.44	1146.67	711.643	153	134.758	1519.68	7	13	6			0
0	1668	1671.6	1145.98	715.392	154	134.806	1536.8	7	13	6			0
0	1508	1811.9	1146.35	717.494	155	134.735	1677.16	7	13	6			0
0	1460	1870.01	1143.92	715.662	156	134.817	1735.19	7	13	6			0
0	1528	1798.11	1142.62	714.078	157	134.702	1663.4	7	13	6			0
0	1640	1729.76	1143.6	714.851	158	134.836	1594.92	7	13	6			0
0	1656	1739.75	1142.43	717.573	159	134.782	1604.97	7	13	6			0
0	1612	1794.14	1142.69	720.193	160	134.784	1659.36	7	13	6			0
0	1692	1724.53	1142.33	721.389	161	134.8	1589.73	7	13	6			0
0	1716	1713.13	1144.32	727.284	162	134.877	1578.25	7	13	6			0
0	1752	1685.36	1144.79	730.822	163	134.865	1550.5	7	13	6			0
0	1768	1688.14	1149.05	729.515	164	134.768	1553.37	7	13	6			0
0	1684	1737.4	1149.28	727.494	165	134.853	1602.55	7	13	6			0
0	1820	1703.79	1145.23	724.469	166	134.936	1568.85	7	13	6			0
0	1744	1761.94	1144.08	718.65	167	134.853	1627.09	7	13	6			0
0	1788	1745	1144.41	716.417	168	134.978	1610.02	7	13	6			0
0	1904	1698.86	1144.57	710.443	169	135.048	1563.81	7	13	6			0
0	1896	1658.08	1142.66	706.584	170	135.069	1523.01	7	13	6			0
0	1996	1581.84	1139.91	706.177	171	134.967	1446.88	7	13	6			0
0	2044	1567.7	1135.96	710.592	172	135.062	1432.64	7	13	6			0
0	1928	1666.22	1131.8	708.524	173	135.074	1531.15	7	13	6			0
0	1988	1627.56	1131.22	707.601	174	135.1	1492.46	7	13	6			0
0	2004	1623.14	1124.71	705.146	175	135.049	1488.09	7	13	6			0
0	1944	1622.15	1123.67	698.219	176	135.133	1487.01	7	13	6			0
0	1864	1637.13	1120.35	692.794	177	134.889	1502.24	7	13	6			0
0	1860	1634.35	1116.97	687.822	178	134.964	1499.39	7	13	6			0
0	1852	1635.14	1113.95	681.424	179	134.829	1500.32	7	13	6			0
0	1820	1674.01	1110.12	678.99	180	134.896	1539.11	7	13	6			0
0	1880	1630.19	1110.02	680.457	181	135.046	1495.15	7	13	6			0
0	1960	1613.47	1110.61	682.295	182	134.961	1478.51	7	13	6			0
0	1912	1653.83	1114.75	687.999	183	134.973	1518.86	7	13	6			0
0	1932	1634.32	1115.63	690.566	184	135.062	1499.25	7	13	6			0
0	1936	1589.09	1111.1	688.497	185	135.071	1454.02	7	13	6			0
0	2036	1531.83	1111.76	683.444	186	135.185	1396.64	7	13	6			0
0	1988	1588.22	1113.93	684.788	187	135.161	1453.06	7	13	6			0
0	1928	1625.32	1112.97	684.921	188	135.214	1490.11	7	13	6			0
0	1980	1605.64	1112.79	685.045	189	135.168	1470.48	7	13	6			0
0	2072	1540.2	1115.14	685.768	190	135.188	1405.01	7	13	6			0
0	2152	1485.01	1115.95	685.112	191	135.279	1349.73	7	13	6			0
0	2136	1478.92	1117.36	687.142	192	135.218	1343.7	7	13	6			0
0	2128	1487.74	1118.77	687.554	193	135.164	1352.57	7	13	6			0
0	2200	1442.48	1122.52	688.556	194	135.232	1307.25	7	13	6			0
0	2192	1455.38	1128.94	687.988	195	135.186	1320.2	7	13	6			0
0	2136	1503.29	1129.66	686.76	196	135.222	1368.07	7	13	6			0
0	2148	1528.27	1131.55	685.673	197	135.151	1393.12	7	13	6			0
0	2132	1558.9	1130.83	686.162	198	135.295	1423.6	7	13	6			0
0	2128	1626.32	1131.72	687.94	199	135.335	1490.98	7	13	6			0
0	2124	1614.47	1130.43	688.676	200	135.303	1479.17	7	13	6			0
0	1940	1722.57	1127.72	686.726	201	135.156	1587.41	7	13	6			0
0	1676	1861	1126.12	692.273	202	135.201	1725.8	7	13	6			0
0	2916	1145.29	1130.71	695.215	203	135.18	1010.11	7	13	6			0
0	1908	1291.84	1131.33	699.852	204	135.386	1156.45	4	13	6			0
0	899	1551.45	1126	705.202	205	135.364	1416.08	8	13	6			0
0	968	1507.52	1125.7	706.551	206	135.308	1372.21	8	13	6			0
0	1234	1368.31	1128.15	706.984	207	135.15	1233.16	8	13	6			0
0	943	1675.67	1130.16	715.288	208	135.218	1540.45	8	13	6			0
0	1100	1324.96	1099.03	888.027	47	134.495	1190.46	4	14	6			0
0	628	1273.43	1074.77	875.928	48	137.277	1136.16	7	14	6			0
0	460	1677.34	1058.21	868.612	49	136.8	1540.54	7	14	6			0
0	544	1643.07	1057.34	885.434	50	136.178	1506.9	7	14	6			0
0	580	1739.14	1062.34	906.525	51	135.387	1603.76	7	14	6			0
0	576	1746.35	1069.01	909.133	52	135.153	1611.19	7	14	6			0
0	712	1668.59	1078.33	902.806	53	135.137	1533.45	7	14	6			0
0	812	1601.13	1083.53	897.002	54	134.893	1466.24	7	14	6			0
0	916	1511.55	1079.64	889.745	55	134.79	1376.76	7	14	6			0
0	944	1448.35	1080.3	881.917	56	134.441	1313.91	7	14	6			0
0	984	1406.1	1087.18	871.434	57	134.312	1271.78	7	14	6			0
0	692	1485.71	1094.71	862.365	58	134.024	1351.69	7	14	6			0
0	720	1464.81	1099.97	851.689	59	134.007	1330.81	7	14	6			0
0	1056	1355.01	1100.27	845.262	60	133.786	1221.22	7	14	6			0
0	964	1397.44	1103.38	840.887	61	133.622	1263.82	7	14	6			0
0	896	1387.92	1102.46	832.379	62	133.549	1254.37	7	14	6			0
0	940	1394.87	1100.73	828.305	63	133.464	1261.4	7	14	6			0
0	980	1383.05	1101.41	824.739	64	133.484	1249.57	7	14	6			0
0	1012	1320.18	1097.52	818.6	65	133.435	1186.75	7	14	6			0
0	1016	1357.75	1097.63	817.806	66	133.257	1224.49	7	14	6			0
0	972	1503.49	1097.79	825.176	67	133.198	1370.29	7	14	6			0
0	932	1509.37	1101.23	831.705	68	133.256	1376.11	7	14	6			0
0	992	1498.45	1099.32	831.815	69	133.235	1365.21	7	14	6			0
0	996	1374.05	1102.93	824.573	70	133.292	1240.76	7	14	6			0
0	1036	1349.8	1103.23	827.746	71	133.32	1216.47	7	14	6			0
0	1088	1345.2	1106.48	821.673	72	133.268	1211.93	7	14	6			0
0	1084	1375.95	1110.66	821.581	73	133.352	1242.6	7	14	6			0
0	1080	1410.48	1115.69	820.833	74	133.26	1277.22	7	14	6			0
0	1000	1381.3	1113.47	819.653	75	133.148	1248.15	7	14	6			0
0	1140	1323.71	1109.65	817.886	76	133.252	1190.46	7	14	6			0
0	1216	1326.88	1111.94	816.935	77	133.383	1193.49	7	14	6			0
0	1264	1355.07	1117.3	808.808	78	133.467	1221.61	7	14	6			0
0	1304	1338.43	1122.17	805.269	79	133.413	1205.02	7	14	6			0
0	1308	1292.94	1121.37	796.918	80	133.431	1159.51	7	14	6			0
0	1244	1263.56	1121.5	790.091	81	133.524	1130.04	7	14	6			0
0	1272	1247.04	1123.97	786.299	82	133.534	1113.5	7	14	6			0
0	1248	1243.69	1130.1	782.169	83	133.661	1110.03	7	14	6			0
0	1304	1213.25	1130.81	776.467	84	133.795	1079.46	7	14	6			0
0	1376	1261.94	1127.86	777.722	85	133.693	1128.25	7	14	6			0
0	1436	1219.1	1128.24	769.021	86	133.697	1085.4	7	14	6			0
0	1480	1177.71	1125.35	771.955	87	133.782	1043.93	7	14	6			0
0	1512	1184.04	1127.47	771.873	88	133.764	1050.27	7	14	6			0
0	1456	1204.45	1128.97	767.035	89	133.632	1070.82	7	14	6			0
0	1508	1195.44	1134.12	764.39	90	133.734	1061.71	7	14	6			0
0	1380	1196.29	1132.04	759.186	91	133.613	1062.67	7	14	6			0
0	1448	1193	1129.62	756.955	92	133.728	1059.27	7	14	6			0
0	1324	1234.06	1127.23	759.29	93	133.678	1100.38	7	14	6			0
0	1380	1307.38	1124.46	766.434	94	133.711	1173.66	7	14	6			0
0	1480	1314.88	1123.19	765.529	95	133.717	1181.17	7	14	6			0
0	1560	1277.58	1123.42	760.406	96	133.861	1143.72	7	14	6			0
0	1644	1301.19	1122.16	758.522	97	133.898	1167.29	7	14	6			0
0	1572	1325.17	1119.41	755.462	98	133.94	1191.23	7	14	6			0
0	1632	1310.25	1118.54	746.521	99	133.996	1176.26	8	14	6			0
0	1568	1348.4	1119.5	744.894	100	134.034	1214.36	7	14	6			0
0	1076	1213.83	1121.97	730.182	101	134.055	1079.78	7	14	6			0
0	1832	1287.48	1124.48	740.047	102	133.959	1153.52	7	14	6			0
0	1513	1212.48	1119	737.993	103	133.986	1078.5	8	14	6			0
0	1557	1442.75	1124.83	774.91	105	134.004	1308.74	8	14	6			0
0	2089	1342.84	1123.22	781.263	106	134.122	1208.71	8	14	6			0
0	1884	1404.47	1124.6	783.21	107	134.089	1270.38	7	14	6			0
0	1494	1494.42	1122.9	782.239	108	134.166	1360.26	8	14	6			0
0	1848	1393.27	1120.59	786.583	109	134.034	1259.23	7	14	6			0
0	1952	1372.77	1118.06	788.303	110	134.22	1238.55	7	14	6			0
0	1900	1407.25	1114.23	789.526	111	134.107	1273.14	7	14	6			0
0	1684	1497.75	1113.18	790.689	112	134.173	1363.58	7	14	6			0
0	1696	1520.9	1114.76	788.782	113	134.222	1386.68	7	14	6			0
0	1492	1521.49	1112.52	783.807	114	134.298	1387.19	8	14	6			0
0	1816	1440.98	1109.55	779.047	115	134.164	1306.82	7	14	6			0
0	1672	1508.33	1106.3	779.298	116	134.27	1374.06	7	14	6			0
0	1580	1565.27	1105.32	779.541	117	134.168	1431.1	7	14	6			0
0	1544	1560.33	1104.61	780.115	118	134.281	1426.05	7	14	6			0
0	1548	1611.54	1106.34	778.52	119	134.31	1477.23	7	14	6			0
0	1532	1669.1	1108.18	778.405	120	134.378	1534.72	7	14	6			0
0	1524	1669.64	1107.66	778.077	121	134.217	1535.42	7	14	6			0
0	1312	1815.08	1111.19	779.883	122	134.397	1680.68	7	14	6			0
0	1368	1811.43	1112.69	773.268	123	134.387	1677.05	7	14	6			0
0	1276	1828.47	1113.57	771.575	124	134.463	1694.01	7	14	6			0
0	1244	1912.66	1115.25	771.278	125	134.34	1778.32	7	14	6			0
0	1204	1967.28	1115.74	772.455	126	134.476	1832.8	7	14	6			0
0	1272	1898.79	1113.09	772.767	127	134.409	1764.38	7	14	6			0
0	1192	1767.76	1111.05	773.241	128	134.365	1633.39	7	14	6			0
0	1024	1768.33	1109.83	768.196	129	134.258	1634.07	7	14	6			0
0	1896	2097.19	1094.32	718.908	136	134.439	1962.75	1	14	6			0
0	1072	2322.6	1084.91	711.067	137	134.481	2188.12	7	14	6			0
0	1148	2149.16	1084.12	708.524	138	134.53	2014.63	7	14	6			0
0	1388	1894.54	1080.3	699.224	139	134.446	1760.09	7	14	6			0
0	1488	1858.64	1074.79	693.538	140	134.592	1724.05	7	14	6			0
0	1616	1699.6	1074.59	686.804	141	134.462	1565.13	7	14	6			0
0	1616	1697.6	1074.49	686.08	142	134.557	1563.04	7	14	6			0
0	1736	1605.47	1070.4	683.661	143	134.571	1470.9	7	14	6			0
0	1788	1598.59	1066.65	680.541	144	134.515	1464.07	7	14	6			0
0	1836	1571.9	1063.93	673.744	145	134.608	1437.29	7	14	6			0
0	1864	1587.49	1060.6	667.899	146	134.687	1452.8	7	14	6			0
0	1744	1656.95	1062.04	666.156	147	134.607	1522.35	7	14	6			0
0	1760	1615.4	1065.45	662.097	148	134.725	1480.68	7	14	6			0
0	1748	1590.55	1068.03	660.405	149	134.615	1455.94	7	14	6			0
0	1728	1642.56	1070.38	657.882	150	134.706	1507.86	7	14	6			0
0	1804	1589.63	1070.12	656.825	151	134.635	1455	7	14	6			0
0	1996	1468.64	1067.68	654.704	152	134.695	1333.95	7	14	6			0
0	1992	1480.18	1069.6	656.11	153	134.758	1345.42	7	14	6			0
0	1984	1514.35	1072.1	657.022	154	134.806	1379.54	7	14	6			0
0	2162	1516.02	1078.93	660.916	155	134.735	1381.28	8	14	6			0
0	1780	1661.59	1078.72	660.361	156	134.817	1526.77	7	14	6			0
0	1840	1634.14	1076.35	659.485	157	134.702	1499.44	7	14	6			0
0	1988	1592.95	1071.64	657.239	158	134.836	1458.12	7	14	6			0
0	1980	1637.42	1068.73	658.778	159	134.782	1502.64	7	14	6			0
0	1924	1638.06	1069.71	661.99	160	134.784	1503.27	7	14	6			0
0	1980	1593.66	1069.79	662.318	161	134.8	1458.86	7	14	6			0
0	2104	1503.82	1070.38	661.264	162	134.877	1368.94	7	14	6			0
0	2128	1497.26	1070.75	660.015	163	134.865	1362.4	7	14	6			0
0	2092	1514.43	1071.57	658.968	164	134.768	1379.66	7	14	6			0
0	2012	1569.58	1075.95	654.728	165	134.853	1434.72	7	14	6			0
0	2004	1594.98	1077.54	651.057	166	134.936	1460.04	7	14	6			0
0	2088	1545.99	1083.63	647.578	167	134.853	1411.14	7	14	6			0
0	2096	1537.38	1085.28	643.101	168	134.978	1402.4	7	14	6			0
0	2112	1540.49	1080.86	642.804	169	135.048	1405.44	7	14	6			0
0	2076	1582.41	1075.57	641.361	170	135.069	1447.34	7	14	6			0
0	2120	1568.54	1076.3	640.735	171	134.967	1433.57	7	14	6			0
0	2072	1619.64	1077.59	642.215	172	135.062	1484.58	7	14	6			0
0	2044	1681.08	1078.94	644.785	173	135.074	1546.01	7	14	6			0
0	1960	1717.84	1084.02	644.627	174	135.1	1582.74	7	14	6			0
0	2136	1624.48	1089.43	636.522	175	135.049	1489.43	7	14	6			0
0	1864	1777.48	1089.2	628.124	176	135.133	1642.35	7	14	6			0
0	1904	1730.97	1078.27	625.203	177	134.889	1596.08	7	14	6			0
0	1992	1642.34	1065.05	620.928	178	134.964	1507.38	7	14	6			0
0	1932	1728.45	1061.31	615.649	179	134.829	1593.62	7	14	6			0
0	1948	1749.28	1055.68	613.348	180	134.896	1614.38	7	14	6			0
0	1988	1713.66	1051.35	612.241	181	135.046	1578.62	7	14	6			0
0	2108	1639.25	1050.92	616.334	182	134.961	1504.29	7	14	6			0
0	2619	1445.05	1052.05	621.316	183	134.973	1310.07	8	14	6			0
0	2332	1499.41	1050.38	625.562	184	135.062	1364.35	7	14	6			0
0	2252	1486.86	1047.25	623.021	185	135.071	1351.79	7	14	6			0
0	2316	1511.51	1048.27	619.824	186	135.185	1376.32	7	14	6			0
0	2224	1552.58	1044.12	616.068	187	135.161	1417.42	7	14	6			0
0	2204	1545.07	1043.68	615.134	188	135.214	1409.85	7	14	6			0
0	2220	1552.11	1045.48	614.249	189	135.168	1416.94	7	14	6			0
0	2260	1537.91	1039.5	613.997	190	135.188	1402.72	7	14	6			0
0	2320	1517.38	1038.48	613.866	191	135.279	1382.1	7	14	6			0
0	2412	1463.76	1039.26	610.998	192	135.218	1328.54	7	14	6			0
0	2368	1489.42	1041.49	608.032	193	135.164	1354.25	7	14	6			0
0	2408	1472.77	1043.24	606.778	194	135.232	1337.53	7	14	6			0
0	2464	1450.25	1046.35	605.02	195	135.186	1315.07	7	14	6			0
0	2436	1467.01	1050.4	605.68	196	135.222	1331.79	7	14	6			0
0	2588	1408.96	1049.94	602.231	197	135.151	1273.81	7	14	6			0
0	2596	1398.71	1050.79	600.778	198	135.295	1263.41	7	14	6			0
0	2416	1498.85	1049.85	598.001	199	135.335	1363.52	7	14	6			0
0	2380	1557.32	1050.06	597.602	200	135.303	1422.02	7	14	6			0
0	2188	1661.56	1054.66	596.995	201	135.156	1526.41	7	14	6			0
0	2112	1692.03	1057.55	599.956	202	135.201	1556.83	7	14	6			0
0	2072	1698.45	1056.48	599.827	203	135.18	1563.27	7	14	6			0
0	1888	1870.83	1056.23	602.079	204	135.386	1735.44	7	14	6			0
0	1828	1884.51	1053.22	604.981	205	135.364	1749.15	7	14	6			0
0	2000	1623.59	1061.82	614.697	206	135.308	1488.29	7	14	6			0
0	2068	1575.37	1059.03	612.086	207	135.15	1440.22	7	14	6			0
0	2040	1599.57	1057.8	613.654	208	135.218	1464.35	7	14	6			0
0	2152	1525.61	1059.08	614.099	209	135.106	1390.51	7	14	6			0
0	2076	1643.14	1054.86	607.228	210	135.246	1507.9	7	14	6			0
0	2140	1644.61	1050.58	595.29	211	135.326	1509.28	7	14	6			0
0	2248	1590.83	1049.29	592.492	212	135.333	1455.49	7	14	6			0
0	2212	1636.48	1046.91	591.698	213	135.468	1501.02	7	14	6			0
0	2228	1620.39	1047.03	589.89	214	135.515	1484.88	7	14	6			0
0	2208	1643.58	1043.35	589.06	215	135.638	1507.94	7	14	6			0
0	2180	1684.88	1041.68	588.252	216	135.727	1549.15	7	14	6			0
0	2208	1736.18	1038.53	594.073	217	135.766	1600.41	7	14	6			0
0	2104	1795.64	1034.9	596.895	218	135.535	1660.11	7	14	6			0
0	2100	1826.42	1031.07	596.463	219	135.56	1690.86	7	14	6			0
0	1988	1899.79	1030.23	589.65	220	135.664	1764.12	7	14	6			0
0	2282	1789.04	1034.67	583.432	221	135.747	1653.29	8	14	6			0
0	2141	1734.53	1032.68	577.272	222	135.785	1598.75	8	14	6			0
0	2908	1422	1026.98	573.273	223	135.675	1286.32	8	14	6			0
0	3241	1393.88	1022.19	578.202	224	135.548	1258.33	8	14	6			0
0	2648	1566.45	1019.51	576.988	225	135.454	1430.99	8	14	6			0
0	2805	1502.55	1021.15	580.532	226	135.556	1366.99	8	14	6			0
0	3083	1438.78	1021.7	580.445	227	135.548	1303.23	8	14	6			0
0	2896	1466.4	1016.57	578.354	228	135.588	1330.81	8	14	6			0
0	2824	1497.54	1012.35	576.849	229	135.687	1361.85	8	14	6			0
0	2084	1738.92	1005.39	574.317	230	135.675	1603.24	7	14	6			0
0	2224	1629.69	1001.37	574.013	231	135.615	1494.08	7	14	6			0
0	2388	1524.14	995.778	574.404	232	135.634	1388.51	7	14	6			0
0	2476	1489.1	992.999	573.547	233	135.828	1353.27	7	14	6			0
0	2524	1380.45	988.135	570.65	234	113.565	1266.88	7	14	6			0
0	2416	1501.51	985.231	571.304	235	130.099	1371.41	7	14	6			0
0	2324	1555.31	981.472	571.377	236	132.74	1422.57	7	14	6			0
0	2256	1646.44	974.286	579.938	237	133.824	1512.62	7	14	6			0
0	2188	1662.7	971.288	577.626	238	134.275	1528.43	7	14	6			0
0	2296	1633.79	969.102	575.235	239	134.619	1499.17	7	14	6			0
0	2772	1576.06	968.719	578.103	240	126.525	1449.54	7	14	6			0
0	2660	1505.37	962.352	580.057	241	117.123	1388.25	7	14	6			0
0	2528	1477.78	954.458	575.285	242	108.39	1369.39	7	14	6			0
0	2468	1473.56	953.874	566.704	243	105.852	1367.71	7	14	6			0
0	2560	1405.11	952.684	565.225	244	105.229	1299.88	7	14	6			0
0	2720	1306.49	953.972	564.181	245	103.836	1202.66	7	14	6			0
0	2760	1261.16	950.055	565.13	246	103.601	1157.56	7	14	6			0
0	2860	1251.76	948.379	566.197	247	103.774	1147.99	7	14	6			0
0	2892	1146.56	949.287	564.796	248	84.544	1062.02	7	14	6			0
0	2904	1215.05	952.912	564.843	249	98.206	1116.84	7	14	6			0
0	2844	1251.6	954.889	560.399	250	104.032	1147.57	7	14	6			0
0	2788	1259.68	954.634	558.32	251	105.807	1153.87	7	14	6			0
0	2840	1228.09	952.816	553.791	252	106.669	1121.42	7	14	6			0
0	3574	1103.23	952.939	551.786	253	107.55	995.68	8	14	6			0
0	3787	1079.11	955.853	550.177	254	107.875	971.236	8	14	6			0
0	3553	1107.97	956.519	550.926	255	107.942	1000.03	8	14	6			0
0	3702	1072.96	959.468	551.296	256	108.502	964.454	8	14	6			0
0	2856	1277.42	956.658	556.464	257	108.825	1168.59	7	14	6			0
0	2832	1276.32	958.148	561.511	258	109.28	1167.04	7	14	6			0
0	2824	1282.33	951.92	565.622	259	109.057	1173.27	7	14	6			0
0	2972	1218.23	947.717	571.746	260	109.254	1108.98	7	14	6			0
0	2952	1213.75	943.724	565.262	261	109.293	1104.46	7	14	6			0
0	2700	1262.1	942.107	563.29	262	109.532	1152.57	7	14	6			0
0	2616	1337.39	941.759	566.504	263	109.929	1227.46	7	14	6			0
0	2692	1300.8	942.748	564.191	264	110.137	1190.66	7	14	6			0
0	2616	1355.68	943.387	564.413	265	110.117	1245.57	7	14	6			0
0	2680	1331.36	941.163	563.816	266	110.009	1221.35	7	14	6			0
0	2552	1262.2	945.224	559.68	267	110.255	1151.95	8	14	6			0
0	2720	1256.1	945.341	557.657	268	110.696	1145.4	8	14	6			0
0	2320	1289.28	941.499	555.82	269	110.675	1178.61	8	14	6			0
0	2872	1241.67	936.387	554.708	270	110.671	1131	8	14	6			0
0	2352	1324.61	936.742	552.933	271	110.861	1213.75	8	14	6			0
0	2800	1240.53	936.931	550.949	272	111.234	1129.29	8	14	6			0
0	2904	1236.15	932.398	551.785	273	111.127	1125.03	8	14	6			0
0	2592	1265.79	937.248	553.008	274	111.134	1154.65	8	14	6			0
0	3396	1149.38	933.79	552.035	275	111.226	1038.15	8	14	6			0
0	3440	1140.52	936.878	553.721	276	111.758	1028.76	8	14	6			0
0	2816	1246.78	940.183	558.337	277	111.586	1135.19	7	14	6			0
0	2328	955.234	944.536	562.755	278	111.706	843.528	7	14	6			0
0	1448	1135.27	941.307	550.717	279	111.887	1023.38	8	14	6			0
0	2148	1129.03	941.784	553.431	280	112.154	1016.87	4	14	6			0
0	853	1416.78	939.139	552.953	281	112.107	1304.67	8	14	6			0
0	913	1376.73	938.186	546.725	282	112.271	1264.45	8	14	6			0
0	1542	1222.13	946.382	549.797	283	112.093	1110.04	8	14	6			0
0	784	1541.35	1095.51	1081.54	1	129.09	1412.26	7	15	0			0
0	784	1610.38	1092.31	1082.42	2	128.87	1481.51	7	15	0			0
0	800	1579.95	1090.75	1080.7	3	129.242	1450.71	7	15	0			0
0	832	1580.35	1092.93	1080.01	4	129.65	1450.7	7	15	0			0
0	868	1556.19	1097.21	1077.7	5	129.813	1426.38	7	15	0			0
0	912	1518.41	1094.46	1076.29	6	130.345	1388.07	7	15	0			0
0	920	1536.35	1093.58	1076.2	7	130.421	1405.93	7	15	0			0
0	880	1586.82	1092.96	1075	8	130.588	1456.23	7	15	0			0
0	936	1599.72	1091.32	1075.72	9	130.591	1469.13	7	15	0			0
0	928	1634.83	1088.06	1078.57	10	130.707	1504.12	7	15	0			0
0	936	1646.85	1084.14	1083.24	11	130.69	1516.16	7	15	0			0
0	948	1659.45	1084.11	1082.05	12	130.561	1528.89	7	15	0			0
0	840	1799.4	1088	1078.23	13	130.549	1668.86	7	15	0			0
0	932	1712.85	1087.15	1080.28	14	130.576	1582.27	7	15	0			0
0	960	1701.75	1084.04	1081.13	15	130.537	1571.21	7	15	0			0
0	896	1828.49	1081.43	1080.99	16	130.554	1697.93	7	15	0			0
0	916	1832.75	1078.77	1082.8	17	130.613	1702.13	7	15	0			0
0	936	1852.74	1079.35	1082.13	18	130.613	1722.12	7	15	0			0
0	936	1839.55	1076.89	1088.82	19	130.519	1709.03	7	15	0			0
0	1012	1801	1074.01	1094.93	20	130.515	1670.48	7	15	0			0
0	892	1924.29	1072.59	1097.54	21	130.659	1793.63	7	15	0			0
0	924	1870.08	1072.89	1099.98	22	130.823	1739.25	7	15	0			0
0	944	1787.59	1074.64	1107.09	23	130.814	1656.77	7	15	0			0
0	932	1801.64	1076.14	1115.29	24	130.733	1670.91	7	15	0			0
0	887	1857.6	1073.98	1116.36	25	131.064	1726.54	8	15	0			0
0	1036	1866.37	1076.43	1115.93	26	131.021	1735.35	7	15	0			0
0	779	2061.29	1081.17	1115.92	27	131.076	1930.21	8	15	0			0
0	1008	1970.6	1086.23	1113.1	28	131.049	1839.56	7	15	0			0
0	1056	1915.36	1089.91	1110.68	29	131.127	1784.23	7	15	0			0
0	932	2023.32	1091.11	1109.8	30	131.139	1892.18	7	15	0			0
0	876	2051.93	1093.95	1108.27	31	131.127	1920.8	7	15	0			0
0	964	1964.81	1092.36	1102.3	32	131.034	1833.77	7	15	0			0
0	992	1906.91	1096.28	1100.85	33	131.116	1775.8	7	15	0			0
0	976	1860.56	1106.17	1101	34	131.093	1729.47	7	15	0			0
0	1060	1776.27	1112.69	1097.48	35	131.271	1645	7	15	0			0
0	1060	1774.86	1120.64	1094.18	36	131.029	1643.83	7	15	0			0
0	1012	1843.85	1126.25	1090.04	37	131.111	1712.74	7	15	0			0
0	896	1971.56	1128.27	1088.62	38	131.271	1840.29	7	15	0			0
0	916	2027.51	1128.11	1085.92	39	131.392	1896.12	7	15	0			0
0	924	2051.71	1131.87	1083.13	40	131.577	1920.13	7	15	0			0
0	936	2048.17	1128.22	1079.61	41	131.474	1916.7	7	15	0			0
0	920	2055.3	1128.54	1074.67	42	131.473	1923.82	7	15	0			0
0	960	1958.03	1127.16	1073.05	43	131.488	1826.54	7	15	0			0
0	968	1944.03	1125.5	1070.92	44	131.542	1812.49	7	15	0			0
0	1036	1841	1124.8	1070.61	45	131.581	1709.42	7	15	0			0
0	1136	1898.29	1118.07	1071.51	46	140.678	1757.61	7	15	0			0
0	1156	1639.48	1113.03	1065.82	47	134.495	1504.99	7	15	0			0
0	1120	1728.82	1106.29	1056.93	48	137.277	1591.55	7	15	0			0
0	1052	1802.23	1105.27	1049.3	49	136.8	1665.43	7	15	0			0
0	1044	1850.36	1104.41	1045.09	50	136.178	1714.18	7	15	0			0
0	1068	1897.54	1103.08	1045.51	51	135.387	1762.15	7	15	0			0
0	1008	2050.55	1104.77	1044.28	52	135.153	1915.39	7	15	0			0
0	1044	2046.65	1105.65	1042.91	53	135.137	1911.51	7	15	0			0
0	1112	2049.05	1106.63	1039.22	54	134.893	1914.15	7	15	0			0
0	1116	1965.42	1104.01	1037.49	55	134.79	1830.63	7	15	0			0
0	1180	1932.11	1103.22	1034.07	56	134.441	1797.67	7	15	0			0
0	1092	2119.67	1099.89	1030.32	57	134.312	1985.36	7	15	0			0
0	992	2204.4	1096.68	1026.55	58	134.024	2070.37	7	15	0			0
0	1036	2170.04	1099.32	1023.42	59	134.007	2036.03	7	15	0			0
0	1056	2062.03	1100.96	1020.67	60	133.786	1928.25	7	15	0			0
0	1076	2057.48	1105.19	1020.88	61	133.622	1923.86	7	15	0			0
0	1064	2119.13	1106.51	1018.47	62	133.549	1985.58	7	15	0			0
0	1108	2096.74	1106.4	1014.24	63	133.464	1963.28	7	15	0			0
0	1064	2113.4	1103.87	1013.24	64	133.484	1979.92	7	15	0			0
0	1060	2115.69	1106.07	1017.57	65	133.435	1982.26	7	15	0			0
0	1036	2170.33	1108.64	1019.31	66	133.257	2037.08	7	15	0			0
0	952	2218.95	1110.2	1019.75	67	133.198	2085.75	7	15	0			0
0	1107	2126.65	1110.73	1017.88	68	133.256	1993.4	8	15	0			0
0	1012	2224.45	1112.45	1013.99	69	133.235	2091.21	7	15	0			0
0	1088	2133.98	1114.95	1013.52	70	133.292	2000.69	7	15	0			0
0	956	2267.81	1115.79	1013.23	71	133.32	2134.49	7	15	0			0
0	932	2227.3	1117.89	1008.84	72	133.268	2094.03	7	15	0			0
0	1020	2111.05	1120.16	1008.99	73	133.352	1977.7	7	15	0			0
0	1064	2069.51	1123.27	1008.2	74	133.26	1936.25	7	15	0			0
0	1076	2032.34	1129.39	1005.46	75	133.148	1899.19	7	15	0			0
0	1084	2036.02	1133.37	1004.25	76	133.252	1902.77	7	15	0			0
0	1052	2083.79	1137.99	1004.09	77	133.383	1950.41	7	15	0			0
0	1120	1991.35	1137.11	1002.12	78	133.467	1857.88	7	15	0			0
0	1148	1967.78	1135.72	1002.06	79	133.413	1834.37	7	15	0			0
0	1292	1879.63	1133.15	1000.87	80	133.431	1746.19	7	15	0			0
0	1276	1819.79	1130.71	1000.91	81	133.524	1686.27	7	15	0			0
0	1280	1779.43	1128.18	1000.08	82	133.534	1645.89	7	15	0			0
0	1284	1825.53	1129.61	999.972	83	133.661	1691.87	7	15	0			0
0	1376	1809.62	1133.47	998.504	84	133.795	1675.82	7	15	0			0
0	1384	1831.57	1134.6	1000.4	85	133.693	1697.88	7	15	0			0
0	1412	1812.12	1140.12	1002.06	86	133.697	1678.42	7	15	0			0
0	1428	1801.57	1141.95	1005.5	87	133.782	1667.79	7	15	0			0
0	1396	1835.74	1142.52	1006.93	88	133.764	1701.98	7	15	0			0
0	1352	1852.11	1141.17	1007.56	89	133.632	1718.48	7	15	0			0
0	1328	1853.76	1138.28	1006.85	90	133.734	1720.03	7	15	0			0
0	1444	1682.52	1139.83	1005.53	91	133.613	1548.91	7	15	0			0
0	1380	1735.73	1138.47	1005.96	92	133.728	1602	7	15	0			0
0	1384	1708.36	1136.43	1007.56	93	133.678	1574.69	7	15	0			0
0	1364	1711.5	1138.44	1008.19	94	133.711	1577.79	7	15	0			0
0	1324	1731.46	1140.84	1006.93	95	133.717	1597.74	7	15	0			0
0	1264	1766.16	1140.31	1006.85	96	133.861	1632.3	7	15	0			0
0	1364	1711.17	1140.11	1005.48	97	133.898	1577.28	7	15	0			0
0	1436	1647.28	1139.18	1008.5	98	133.94	1513.34	7	15	0			0
0	1408	1647.66	1139.08	1008.39	99	133.996	1513.67	7	15	0			0
0	1376	1698.18	1135.12	1009.27	100	134.034	1564.15	7	15	0			0
0	1380	1736.97	1133.92	1011.06	101	134.055	1602.92	7	15	0			0
0	1368	1758.33	1129.4	1012.81	102	133.959	1624.37	7	15	0			0
0	1328	1821.62	1125.76	1014.78	103	133.986	1687.64	7	15	0			0
0	1312	1860.72	1126.84	1018.1	104	134.06	1726.66	7	15	0			0
0	1380	1815.5	1124.24	1019.31	105	134.004	1681.49	7	15	0			0
0	1412	1817.13	1123.35	1021.69	106	134.122	1683	7	15	0			0
0	1380	1808.56	1120.02	1023.28	107	134.089	1674.47	7	15	0			0
0	1412	1766.45	1120.77	1025.8	108	134.166	1632.29	7	15	0			0
0	1396	1739.91	1120.99	1027.75	109	134.034	1605.88	7	15	0			0
0	1464	1723	1118.43	1029.15	110	134.22	1588.78	7	15	0			0
0	1496	1748.61	1116.55	1026.97	111	134.107	1614.5	7	15	0			0
0	1524	1703.92	1114.57	1027.94	112	134.173	1569.75	7	15	0			0
0	1500	1726.81	1114.55	1027.39	113	134.222	1592.59	7	15	0			0
0	1488	1675.67	1114.45	1026.75	114	134.298	1541.38	7	15	0			0
0	1468	1731.73	1119.15	1025.83	115	134.164	1597.57	7	15	0			0
0	1436	1808.06	1121.48	1027.04	116	134.27	1673.79	7	15	0			0
0	1392	1959.7	1121.97	1026.79	117	134.168	1825.54	7	15	0			0
0	1396	1895.29	1118.75	1025.94	118	134.281	1761.01	7	15	0			0
0	1404	1861.1	1112.83	1027.13	119	134.31	1726.79	7	15	0			0
0	1392	1923.02	1105.01	1023.27	120	134.378	1788.64	7	15	0			0
0	1456	1644.91	1099.52	1023.56	121	134.217	1510.69	7	15	0			0
0	320	1374.09	1108.73	1041.36	122	134.397	1239.7	7	15	0			0
0	1024	1521.44	1100.64	1023.79	123	134.387	1387.05	7	15	0			0
0	884	1608.95	1102.87	1018.38	124	134.463	1474.48	7	15	0			0
0	724	1683.13	1104.12	1017.25	125	134.34	1548.79	4	15	0			0
0	736	1676.1	1104.18	1017.22	125	134.34	1541.76	4	16	15			0
0	1020	1541.78	1098.46	1014.94	126	134.476	1407.3	7	16	15			0
0	356	1752.34	1066.32	1006.98	127	134.409	1617.93	7	16	15			0
0	364	1986.17	1059.98	1003.29	128	134.365	1851.81	7	16	15			0
0	476	1888.59	1056.73	1001.19	129	134.258	1754.33	7	16	15			0
0	528	1827.3	1053.87	1001.62	130	134.401	1692.89	7	16	15			0
0	580	1783.43	1048.13	1000.12	131	134.304	1649.13	7	16	15			0
0	652	1765.78	1042.02	997.612	132	134.497	1631.28	7	16	15			0
0	608	1714.85	1035.94	995.556	133	134.451	1580.4	7	16	15			0
0	680	1661.57	1030.62	995.625	134	134.437	1527.13	7	16	15			0
0	684	1679.08	1033.48	997.882	135	134.429	1544.65	7	16	15			0
0	692	1702.66	1029.19	998.211	136	134.439	1568.22	7	16	15			0
0	708	1690.8	1029.22	999.513	137	134.481	1556.32	7	16	15			0
0	740	1648.35	1027.62	1001.84	138	134.53	1513.82	7	16	15			0
0	628	1678.37	1027.35	1000.88	139	134.446	1543.93	7	16	15			0
0	644	1738.42	1026.71	1002.04	140	134.592	1603.83	7	16	15			0
0	640	1716.99	1025.33	1004.8	141	134.462	1582.53	7	16	15			0
0	640	1707.27	1024.99	1008.51	142	134.557	1572.71	7	16	15			0
0	592	1720.38	1023.26	1009.52	143	134.571	1585.81	7	16	15			0
0	640	1735.19	1026.69	1008.4	144	134.515	1600.68	7	16	15			0
0	692	1649.95	1028.43	1006	145	134.608	1515.34	7	16	15			0
0	736	1670.54	1028.18	1000.77	146	134.687	1535.85	7	16	15			0
0	736	1697.83	1029.17	1001.5	147	134.607	1563.22	7	16	15			0
0	768	1640.57	1030.48	1003.73	148	134.725	1505.84	7	16	15			0
0	756	1620.87	1031.7	1004.66	149	134.615	1486.25	7	16	15			0
0	760	1618.12	1028.67	1008.31	150	134.706	1483.42	7	16	15			0
0	756	1656.36	1027.32	1009.73	151	134.635	1521.72	7	16	15			0
0	760	1658.23	1027.63	1007.99	152	134.695	1523.54	7	16	15			0
0	760	1648.11	1028.03	1011.18	153	134.758	1513.36	7	16	15			0
0	788	1662.48	1023.53	1012.69	154	134.806	1527.67	7	16	15			0
0	768	1658.43	1024.23	1009.85	155	134.735	1523.69	7	16	15			0
0	824	1650.76	1022.79	1007.84	156	134.817	1515.95	7	16	15			0
0	800	1700.18	1020.17	1007.28	157	134.702	1565.48	7	16	15			0
0	792	1666.12	1017.88	1005.77	158	134.836	1531.28	7	16	15			0
0	804	1698.64	1019.03	1007.87	159	134.782	1563.86	7	16	15			0
0	820	1743.16	1020.36	1010.82	160	134.784	1608.38	7	16	15			0
0	840	1748.98	1021.91	1011.82	161	134.8	1614.18	7	16	15			0
0	844	1785.84	1019.66	1011.02	162	134.877	1650.96	7	16	15			0
0	968	1730.16	1022.25	1011.57	163	134.865	1595.3	7	16	15			0
0	936	1771.51	1026.67	1012.77	164	134.768	1636.75	7	16	15			0
0	980	1696.42	1033.95	1012.94	165	134.853	1561.56	7	16	15			0
0	964	1697.36	1030.84	1009.46	166	134.936	1562.43	7	16	15			0
0	876	1779.44	1032.69	1004.29	167	134.853	1644.59	7	16	15			0
0	880	1814.99	1036.29	997.91	168	134.978	1680.02	7	16	15			0
0	852	1848.05	1036.48	996.435	169	135.048	1713	7	16	15			0
0	860	1825.08	1037.36	999.708	170	135.069	1690.01	7	16	15			0
0	832	1790.31	1037.25	998.437	171	134.967	1655.35	7	16	15			0
0	784	1843.52	1038.08	996.57	172	135.062	1708.46	7	16	15			0
0	776	1851.42	1039.06	994.695	173	135.074	1716.35	7	16	15			0
0	812	1788.3	1039.3	994.163	174	135.1	1653.2	7	16	15			0
0	848	1760.45	1038.73	996.908	175	135.049	1625.4	7	16	15			0
0	852	1747.6	1035.68	997.098	176	135.133	1612.46	7	16	15			0
0	872	1720.04	1034.32	997.546	177	134.889	1585.15	7	16	15			0
0	844	1682.63	1031.13	997.701	178	134.964	1547.67	7	16	15			0
0	864	1722.62	1029.63	1001.4	179	134.829	1587.8	7	16	15			0
0	884	1685.56	1028.06	998.655	180	134.896	1550.66	7	16	15			0
0	896	1710.55	1022.94	997.196	181	135.046	1575.51	7	16	15			0
0	888	1703.89	1017.14	995.736	182	134.961	1568.93	7	16	15			0
0	916	1662.03	1015.76	996.285	183	134.973	1527.06	7	16	15			0
0	928	1716.9	1009.89	995.887	184	135.062	1581.84	7	16	15			0
0	856	1708.14	1005.37	995.749	185	135.071	1573.07	7	16	15			0
0	916	1647.88	1002.01	998.79	186	135.185	1512.69	7	16	15			0
0	920	1657.05	1000.03	999.893	187	135.161	1521.89	7	16	15			0
0	936	1690.15	997.845	1002.81	188	135.214	1554.93	7	16	15			0
0	936	1728.03	994.785	1001.7	189	135.168	1592.87	7	16	15			0
0	972	1761.31	992.27	996.089	190	135.188	1626.12	7	16	15			0
0	968	1675.29	987.274	989.221	191	135.279	1540.01	8	16	15			0
0	952	1729.35	978.561	982.609	192	135.218	1594.13	8	16	15			0
0	832	1773.72	976.494	985.439	193	135.164	1638.55	7	16	15			0
0	792	1782.06	969.578	984.559	194	135.232	1646.83	7	16	15			0
0	792	1762.43	967.927	986.681	195	135.186	1627.25	7	16	15			0
0	832	1732.67	970.532	987.716	196	135.222	1597.45	7	16	15			0
0	896	1696.43	970.969	985.783	197	135.151	1561.28	7	16	15			0
0	1044	1668.41	972.316	985.975	198	135.295	1533.12	7	16	15			0
0	1024	1684.61	975.248	986.999	199	135.335	1549.28	7	16	15			0
0	1088	1699.49	976.107	986.687	200	135.303	1564.19	7	16	15			0
0	1236	1667.53	978.93	987.893	201	135.156	1532.37	7	16	15			0
0	1284	1649.39	977.121	987.354	202	135.201	1514.19	7	16	15			0
0	1196	1690.29	979.17	986.059	203	135.18	1555.11	8	16	15			0
0	1280	1626.5	980.404	987.303	204	135.386	1491.11	7	16	15			0
0	1328	1556.08	982.76	988.66	205	135.364	1420.72	7	16	15			0
0	1300	1545.98	984.584	990.389	206	135.308	1410.67	7	16	15			0
0	1324	1503.46	990.534	992.607	207	135.15	1368.31	7	16	15			0
0	1276	1541.76	993.226	993.491	208	135.218	1406.54	7	16	15			0
0	1532	1487.84	994.927	993.728	209	135.106	1352.74	8	16	15			0
0	1380	1518.42	996.964	990.451	210	135.246	1383.17	7	16	15			0
0	1340	1549.05	1001.14	989.668	211	135.326	1413.72	7	16	15			0
0	1388	1521.14	1003.48	988.498	212	135.333	1385.8	7	16	15			0
0	1420	1527.36	1002.32	985.191	213	135.468	1391.89	7	16	15			0
0	1280	1622.66	999.438	981.407	214	135.515	1487.15	7	16	15			0
0	1192	1689.5	999.99	980.927	215	135.638	1553.86	7	16	15			0
0	1204	1706.77	997.797	978.274	216	135.727	1571.04	7	16	15			0
0	1212	1766.48	994.614	978.265	217	135.766	1630.71	7	16	15			0
0	1160	1734.48	992.469	974.54	218	135.535	1598.95	7	16	15			0
0	1104	1780.16	991.473	972.377	219	135.56	1644.6	7	16	15			0
0	1132	1719.33	991.574	974.002	220	135.664	1583.67	7	16	15			0
0	1136	1667.87	989.449	974.871	221	135.747	1532.13	7	16	15			0
0	1200	1658.81	989.298	978.374	222	135.785	1523.02	7	16	15			0
0	1244	1729.47	989.008	981.533	223	135.675	1593.8	7	16	15			0
0	1192	1765.29	987.175	981.838	224	135.548	1629.75	7	16	15			0
0	1240	1727.42	989.807	982.974	225	135.454	1591.96	7	16	15			0
0	1164	1751.8	988.741	983.579	226	135.556	1616.24	7	16	15			0
0	1104	1767.71	988.096	985.468	227	135.548	1632.16	7	16	15			0
0	1028	1776.15	984.993	989.971	228	135.588	1640.57	7	16	15			0
0	1048	1856.13	981.675	989.939	229	135.687	1720.45	7	16	15			0
0	1124	1908.31	978.054	994.959	230	135.675	1772.64	7	16	15			0
0	1128	1809.99	976.275	994.192	231	135.615	1674.38	7	16	15			0
0	1184	1798.82	975.256	992.594	232	135.634	1663.19	7	16	15			0
0	1152	1818.8	974.585	989.814	233	135.828	1682.97	7	16	15			0
0	1632	1685.7	974.645	983.252	234	113.565	1572.14	7	16	15			0
0	1940	1612.22	973.103	987.217	235	130.099	1482.12	8	16	15			0
0	1883	1625.37	972.063	989.503	236	132.74	1492.62	8	16	15			0
0	1268	1946.12	974.107	991.626	237	133.824	1812.3	7	16	15			0
0	1348	1873.99	976.202	993.108	238	134.275	1739.72	7	16	15			0
0	1216	1913.27	978.143	993.906	239	134.619	1778.65	7	16	15			0
0	1364	2383.67	985.139	1002.49	240	126.525	2257.14	7	16	15			0
0	1336	2165.1	975.953	1007.26	241	117.123	2047.97	7	16	15			0
0	1316	2046.66	965.074	1007.64	242	108.39	1938.27	7	16	15			0
0	1280	2054.1	964.067	1002.65	243	105.852	1948.25	7	16	15			0
0	1364	2027.19	964.509	998.186	244	105.229	1921.96	7	16	15			0
0	1432	1969.27	964.022	996.789	245	103.836	1865.43	7	16	15			0
0	1472	1961.96	966.829	998.891	246	103.601	1858.36	7	16	15			0
0	1484	1963.72	967.454	1001.11	247	103.774	1859.94	7	16	15			0
0	1392	1986.92	963.223	999.88	248	84.544	1902.37	7	16	15			0
0	1384	2048.53	957.467	997.137	249	98.206	1950.33	7	16	15			0
0	1384	2068.84	956.522	998.665	250	104.032	1964.8	7	16	15			0
0	1364	2055.22	955.142	999.589	251	105.807	1949.41	7	16	15			0
0	1392	2026.95	955.765	1000.58	252	106.669	1920.29	7	16	15			0
0	1416	1955.39	956.886	1001.36	253	107.55	1847.84	7	16	15			0
0	1512	1904.52	960.559	1003.3	254	107.875	1796.65	7	16	15			0
0	1552	1866.57	960.656	1006.21	255	107.942	1758.63	7	16	15			0
0	1564	1873.97	960.872	1006.34	256	108.502	1765.47	7	16	15			0
0	1468	1973.94	966.339	1003.43	257	108.825	1865.11	7	16	15			0
0	1448	2035.35	968.592	998.042	258	109.28	1926.07	7	16	15			0
0	1468	2031.65	971.425	992.766	259	109.057	1922.6	7	16	15			0
0	1580	1872.97	971.865	992.157	260	109.254	1763.71	7	16	15			0
0	1596	1840.84	969.302	995.504	261	109.293	1731.55	7	16	15			0
0	1504	1924.64	969.485	996.104	262	109.532	1815.11	7	16	15			0
0	1484	1394.27	966.438	999.224	263	109.929	1284.34	7	16	15			0
0	948	1458.12	963.693	997.714	264	110.137	1347.98	7	16	15			0
0	911	1585.88	961.905	994.185	265	110.117	1475.76	8	16	15			0
0	1179	1519.77	961.584	991.98	266	110.009	1409.76	8	16	15			0
0	754	1771.75	965.693	988.195	267	110.255	1661.49	4	16	15			0
0	736	1676.1	1104.18	1017.22	125	134.34	1541.76	4	17	15			0
0	364	1705.72	1134.73	1020.39	127	134.409	1571.31	7	17	15			0
0	432	1818.38	1134.97	1025.3	128	134.365	1684.02	7	17	15			0
0	556	1691.94	1132.16	1030.31	129	134.258	1557.68	7	17	15			0
0	632	1691.47	1133.65	1029.35	130	134.401	1557.07	7	17	15			0
0	664	1662.43	1136.41	1028.13	131	134.304	1528.12	7	17	15			0
0	636	1680.8	1138.7	1029.82	132	134.497	1546.3	7	17	15			0
0	692	1629.3	1140.17	1030.54	133	134.451	1494.84	7	17	15			0
0	752	1613.01	1139.87	1028.05	134	134.437	1478.57	7	17	15			0
0	716	1667.07	1140.1	1028.88	135	134.429	1532.64	7	17	15			0
0	696	1700.92	1136.16	1029.72	136	134.439	1566.48	7	17	15			0
0	720	1683.78	1133.94	1025.62	137	134.481	1549.3	7	17	15			0
0	728	1670.03	1135.97	1026.84	138	134.53	1535.5	7	17	15			0
0	736	1667.5	1138.58	1027.57	139	134.446	1533.05	7	17	15			0
0	796	1606.24	1144.35	1030.69	140	134.592	1471.65	7	17	15			0
0	808	1552.33	1145.14	1037.7	141	134.462	1417.87	7	17	15			0
0	732	1591.34	1146.39	1041.2	142	134.557	1456.78	7	17	15			0
0	776	1545.37	1144.82	1042.37	143	134.571	1410.8	7	17	15			0
0	772	1546.45	1143.67	1044.6	144	134.515	1411.93	7	17	15			0
0	848	1509.31	1146.67	1048.22	145	134.608	1374.7	7	17	15			0
0	852	1477.86	1148.91	1049.63	146	134.687	1343.17	7	17	15			0
0	808	1465.17	1149.83	1053.01	147	134.607	1330.57	7	17	15			0
0	804	1456.42	1149.87	1052.99	148	134.725	1321.69	7	17	15			0
0	760	1429.24	1150.73	1057.32	149	134.615	1294.63	7	17	15			0
0	852	1412.24	1151.8	1057.57	150	134.706	1277.53	7	17	15			0
0	912	1371.04	1146.75	1061.02	151	134.635	1236.4	7	17	15			0
0	916	1422.38	1142.77	1066.76	152	134.695	1287.69	7	17	15			0
0	876	1454.43	1142.99	1070.69	153	134.758	1319.68	7	17	15			0
0	872	1466.57	1141.49	1073.77	154	134.806	1331.76	7	17	15			0
0	864	1507.8	1139.42	1074.42	155	134.735	1373.06	7	17	15			0
0	824	1543.16	1139.55	1075.28	156	134.817	1408.34	7	17	15			0
0	840	1548.54	1139.5	1071.59	157	134.702	1413.84	7	17	15			0
0	904	1501.93	1136.21	1071.28	158	134.836	1367.1	7	17	15			0
0	936	1471.91	1135.59	1074.18	159	134.782	1337.12	7	17	15			0
0	980	1441.45	1131.85	1073.39	160	134.784	1306.67	7	17	15			0
0	940	1470.88	1130.42	1075.19	161	134.8	1336.08	7	17	15			0
0	924	1537.87	1127.91	1073.68	162	134.877	1402.99	7	17	15			0
0	944	1549.07	1125.91	1073.29	163	134.865	1414.21	7	17	15			0
0	920	1630.98	1124.12	1074.79	164	134.768	1496.21	7	17	15			0
0	892	1687.33	1125.07	1071.8	165	134.853	1552.47	7	17	15			0
0	920	1631.39	1126.14	1072.24	166	134.936	1496.45	7	17	15			0
0	944	1604.42	1129.53	1077.07	167	134.853	1469.56	7	17	15			0
0	1020	1553.03	1132.08	1080.29	168	134.978	1418.06	7	17	15			0
0	964	1648.49	1132.05	1078.63	169	135.048	1513.44	7	17	15			0
0	992	1645.79	1133.22	1079.41	170	135.069	1510.72	7	17	15			0
0	984	1658.2	1134.41	1080.94	171	134.967	1523.24	7	17	15			0
0	992	1642.01	1134.2	1084.74	172	135.062	1506.94	7	17	15			0
0	1195	1520.65	1128.81	1089.05	173	135.074	1385.58	8	17	15			0
0	1036	1663.89	1124.42	1083.98	174	135.1	1528.79	7	17	15			0
0	884	1873.92	1121.55	1079.12	175	135.049	1738.88	7	17	15			0
0	900	1870.15	1118.83	1074.98	176	135.133	1735.02	7	17	15			0
0	948	1831.25	1118.36	1072.79	177	134.889	1696.36	7	17	15			0
0	932	1869.4	1118.43	1070.47	178	134.964	1734.44	7	17	15			0
0	868	1897.84	1119.3	1067.97	179	134.829	1763.01	7	17	15			0
0	900	1885.15	1119.19	1068.69	180	134.896	1750.26	7	17	15			0
0	957	1860.75	1111.57	1074.21	181	135.046	1725.7	8	17	15			0
0	1159	1713.56	1112.54	1077.82	182	134.961	1578.6	8	17	15			0
0	1032	1781.9	1112.13	1078.73	183	134.973	1646.93	7	17	15			0
0	1260	1653.27	1109.73	1079.16	184	135.062	1518.21	7	17	15			0
0	1136	1698.11	1113.75	1080.44	185	135.071	1563.04	7	17	15			0
0	1288	1620.67	1110.55	1083.84	186	135.185	1485.48	7	17	15			0
0	1220	1718.17	1109.67	1081.58	187	135.161	1583.01	7	17	15			0
0	1523	1512.61	1106.37	1082.71	188	135.214	1377.39	8	17	15			0
0	1284	1537.86	1097.31	1081.22	189	135.168	1402.69	7	17	15			0
0	1200	1552.48	1086.21	1083.7	190	135.188	1417.29	7	17	15			0
0	1192	1598.24	1085.56	1083.63	191	135.279	1462.96	7	17	15			0
0	1220	1544.26	1085.24	1085.94	192	135.218	1409.04	7	17	15			0
0	1280	1539.43	1084.32	1086.84	193	135.164	1404.27	7	17	15			0
0	1316	1486.91	1084.46	1090.66	194	135.232	1351.68	7	17	15			0
0	1424	1502.1	1086.26	1090.36	195	135.186	1366.92	7	17	15			0
0	1412	1537.04	1085.22	1090.76	196	135.222	1401.82	7	17	15			0
0	1336	1535.63	1084.32	1093.1	197	135.151	1400.47	7	17	15			0
0	1524	1440.61	1084.85	1095.85	198	135.295	1305.32	7	17	15			0
0	1920	1415.64	1084.22	1103.02	199	135.335	1280.3	7	17	15			0
0	1892	1384.11	1085.46	1103.4	200	135.303	1248.8	7	17	15			0
0	1488	1415.53	1094.8	1102.56	201	135.156	1280.37	7	17	15			0
0	1384	1457.78	1103.13	1106.37	202	135.201	1322.58	7	17	15			0
0	1416	1442.16	1108.43	1103.34	203	135.18	1306.98	7	17	15			0
0	1384	1447.11	1110.65	1100.68	204	135.386	1311.72	7	17	15			0
0	1428	1435.27	1109.25	1098.67	205	135.364	1299.91	7	17	15			0
0	1452	1431.88	1111.86	1099.53	206	135.308	1296.57	7	17	15			0
0	1420	1440.35	1115.83	1102.36	207	135.15	1305.2	7	17	15			0
0	1376	1465.57	1119.12	1101.96	208	135.218	1330.36	7	17	15			0
0	1372	1467.64	1120.59	1102.04	209	135.106	1332.54	7	17	15			0
0	1360	1464.34	1120.99	1100.84	210	135.246	1329.1	7	17	15			0
0	1328	1579.19	1122.32	1100.62	211	135.326	1443.87	7	17	15			0
0	1364	1537.55	1122.81	1102.24	212	135.333	1402.22	7	17	15			0
0	1360	1566.63	1123.53	1104.21	213	135.468	1431.16	7	17	15			0
0	1380	1549.8	1122.83	1104.93	214	135.515	1414.28	7	17	15			0
0	1332	1643.59	1119.7	1103.31	215	135.638	1507.95	7	17	15			0
0	1368	1640.38	1117.74	1102.52	216	135.727	1504.65	7	17	15			0
0	1352	1627.99	1118.49	1100.98	217	135.766	1492.23	7	17	15			0
0	1356	1609.17	1116.33	1098.97	218	135.535	1473.64	7	17	15			0
0	1236	1721.26	1116.12	1097.05	219	135.56	1585.7	7	17	15			0
0	1400	1599.98	1119.07	1098.41	220	135.664	1464.32	7	17	15			0
0	1440	1556.26	1116.6	1096.66	221	135.747	1420.51	7	17	15			0
0	1456	1597.02	1115.58	1095	222	135.785	1461.24	7	17	15			0
0	1464	1607.81	1110.64	1093.61	223	135.675	1472.13	7	17	15			0
0	1452	1602.28	1108.72	1091.85	224	135.548	1466.73	7	17	15			0
0	1444	1614.8	1107.3	1087.44	225	135.454	1479.34	7	17	15			0
0	1436	1619.71	1108.19	1086.57	226	135.556	1484.16	7	17	15			0
0	1376	1657.67	1109.01	1084.38	227	135.548	1522.13	7	17	15			0
0	1356	1654.22	1108.12	1085.67	228	135.588	1518.63	7	17	15			0
0	1308	1747.08	1105.2	1082.04	229	135.687	1611.39	7	17	15			0
0	1300	1779.66	1102.81	1079.38	230	135.675	1643.99	7	17	15			0
0	1372	1721.36	1100.14	1079.35	231	135.615	1585.74	7	17	15			0
0	1284	1819.63	1100.69	1079.78	232	135.634	1684	7	17	15			0
0	1372	1730.73	1098.66	1079.27	233	135.828	1594.91	7	17	15			0
0	1296	1700.65	1106.2	1087.57	234	113.565	1587.09	7	17	15			0
0	1348	1770.74	1108.8	1088.41	235	130.099	1640.64	7	17	15			0
0	1380	1764.6	1107.86	1089.05	236	132.74	1631.86	7	17	15			0
0	1376	1781.56	1107.47	1089.78	237	133.824	1647.74	7	17	15			0
0	1412	1758.18	1107.88	1091.27	238	134.275	1623.91	7	17	15			0
0	1368	1782.99	1111.4	1091.9	239	134.619	1648.37	7	17	15			0
0	1436	2309.41	1125.16	1092.02	240	126.525	2182.88	7	17	15			0
0	1408	2137.08	1116.54	1096.55	241	117.123	2019.96	7	17	15			0
0	1448	2008.53	1108.25	1097.01	242	108.39	1900.14	7	17	15			0
0	1464	1995.82	1105.99	1090.89	243	105.852	1889.97	7	17	15			0
0	1520	1949.73	1107.8	1088.09	244	105.229	1844.51	7	17	15			0
0	1540	1933.19	1110.14	1084.13	245	103.836	1829.35	7	17	15			0
0	1540	1958.49	1110.59	1082.61	246	103.601	1854.89	7	17	15			0
0	1484	2009.76	1110.02	1081.25	247	103.774	1905.98	7	17	15			0
0	1468	1909.19	1114.24	1079.99	248	84.544	1824.65	7	17	15			0
0	1452	1975.26	1112.93	1083.21	249	98.206	1877.06	7	17	15			0
0	1432	2017.13	1117.85	1085.16	250	104.032	1913.1	7	17	15			0
0	1408	2039.92	1119.72	1082.67	251	105.807	1934.11	7	17	15			0
0	1312	2100.7	1120.81	1078.1	252	106.669	1994.03	7	17	15			0
0	1344	2084.64	1120.24	1073.34	253	107.55	1977.09	7	17	15			0
0	1396	2056.86	1122.02	1069.11	254	107.875	1948.98	7	17	15			0
0	1464	1979.32	1124.59	1068.69	255	107.942	1871.38	7	17	15			0
0	1512	1894.87	1125.89	1065.9	256	108.502	1786.37	7	17	15			0
0	1468	1971.44	1126.53	1062.41	257	108.825	1862.62	7	17	15			0
0	1632	1851.81	1124.11	1058.79	258	109.28	1742.53	7	17	15			0
0	1664	1836.15	1124.94	1054.01	259	109.057	1727.09	7	17	15			0
0	1688	1851.71	1122.43	1052.58	260	109.254	1742.46	7	17	15			0
0	1692	1839.99	1118.17	1051.84	261	109.293	1730.7	7	17	15			0
0	1748	1800.94	1120.42	1049.73	262	109.532	1691.41	7	17	15			0
0	1744	1816.66	1120.92	1045.91	263	109.929	1706.73	7	17	15			0
0	1708	1813.78	1123.12	1044.4	264	110.137	1703.64	7	17	15			0
0	1680	1835.51	1127.27	1047.38	265	110.117	1725.4	7	17	15			0
0	1640	1831.68	1129.89	1047.35	266	110.009	1721.67	7	17	15			0
0	1700	1849.78	1131.69	1050.14	267	110.255	1739.52	7	17	15			0
0	1728	1836.38	1129.46	1046.45	268	110.696	1725.68	7	17	15			0
0	1748	1813.55	1131.08	1044.98	269	110.675	1702.88	7	17	15			0
0	1820	1770.1	1132.3	1043.36	270	110.671	1659.43	7	17	15			0
0	1832	1757.03	1134.65	1045.54	271	110.861	1646.17	7	17	15			0
0	1832	1719.92	1136.42	1044.53	272	111.234	1608.68	7	17	15			0
0	1868	1698.7	1137.64	1046.77	273	111.127	1587.57	7	17	15			0
0	1836	1710.38	1137.67	1047.17	274	111.134	1599.24	7	17	15			0
0	1792	1705.09	1142.31	1046.58	275	111.226	1593.87	7	17	15			0
0	1776	1746.58	1144.67	1046.61	276	111.758	1634.83	7	17	15			0
0	1792	1758.19	1145.79	1043.05	277	111.586	1646.6	7	17	15			0
0	1696	1853.89	1150.06	1044.21	278	111.706	1742.18	7	17	15			0
0	1556	1785.03	1159.45	1046.52	279	111.887	1673.14	7	17	15			0
0	1212	1371.53	1161.82	1041.22	281	112.107	1259.42	7	17	15			0
0	1072	1438.85	1154.15	1043.85	282	112.271	1326.58	8	17	15			0
0	1070	1460.9	1148.72	1046.19	283	112.093	1348.81	8	17	15			0
0	1068	1456.38	1138.5	1029.99	284	112.838	1343.54	4	17	15			0
0	1348	1877.39	1078.74	1125.71	3	129.242	1748.15	7	18	0			0
0	1380	1848.86	1082.29	1125.23	4	129.65	1719.21	7	18	0			0
0	1392	1803.35	1084.2	1124.99	5	129.813	1673.54	7	18	0			0
0	1380	1825.78	1085.45	1126.13	6	130.345	1695.43	7	18	0			0
0	1460	1752.59	1086.45	1125.98	7	130.421	1622.17	7	18	0			0
0	1424	1782.38	1088.62	1126.58	8	130.588	1651.8	7	18	0			0
0	1584	1716.01	1089.55	1128.94	9	130.591	1585.42	7	18	0			0
0	1628	1684.93	1093.97	1132.08	10	130.707	1554.22	7	18	0			0
0	1928	1493.28	1098.48	1136.69	11	130.69	1362.59	8	18	0			0
0	1648	1472.14	1100.61	1133.95	12	130.561	1341.58	7	18	0			0
0	2128	1185.78	1097.24	1126.38	13	130.549	1055.23	7	18	0			0
0	1154	1401.35	1097.76	1125.41	14	130.576	1270.78	8	18	0			0
0	1848	1299.91	1096.97	1131.75	15	130.537	1169.38	7	18	0			0
0	1832	1313.94	1096.03	1131.85	16	130.554	1183.39	7	18	0			0
0	1836	1338.33	1094.16	1134.59	17	130.613	1207.72	4	18	0			0
0	956	2026.07	1081.06	1124.2	1	129.09	1896.97	8	18	0			0
0	956	2028.55	1077.25	1124.46	2	128.87	1899.68	8	18	0			0
0	1788	1349.45	1094.18	1134.55	17	130.613	1218.83	4	19	18			0
0	620	1470.33	1064.45	1134.9	18	130.613	1339.72	7	19	18			0
0	608	1682.16	1061.98	1136.13	19	130.519	1551.64	7	19	18			0
0	887	1458.71	1062.69	1136.66	20	130.515	1328.19	9	19	18			0
0	955	1475.63	1060.4	1135.82	21	130.659	1344.97	8	19	18			0
0	824	1601.72	1059.87	1130.89	22	130.823	1470.9	7	19	18			0
0	940	1622.46	1056.24	1129.69	23	130.814	1491.65	7	19	18			0
0	1100	1586.24	1051.11	1132.15	24	130.733	1455.51	7	19	18			0
0	860	1681.12	1047.85	1129.23	25	131.064	1550.05	7	19	18			0
0	828	1673.61	1045.23	1122.35	26	131.021	1542.59	7	19	18			0
0	780	1750.98	1049.71	1116.55	27	131.076	1619.91	7	19	18			0
0	804	1767.52	1053.74	1115.73	28	131.049	1636.47	7	19	18			0
0	1000	1681.78	1057.02	1115.31	29	131.127	1550.65	8	19	18			0
0	864	1784.43	1059.5	1118.49	30	131.139	1653.29	7	19	18			0
0	812	1704.62	1060.3	1119.34	31	131.127	1573.5	7	19	18			0
0	877	1647.34	1066.65	1125	32	131.034	1516.3	8	19	18			0
0	909	1616.95	1070.71	1126.13	33	131.116	1485.83	8	19	18			0
0	942	1605.44	1076.37	1126.41	34	131.093	1474.35	8	19	18			0
0	820	1740.2	1077.94	1127.65	35	131.271	1608.93	7	19	18			0
0	848	1603.96	1075.24	1125.87	36	131.029	1472.93	7	19	18			0
0	916	1513.23	1070.25	1125.32	37	131.111	1382.12	7	19	18			0
0	820	1608.27	1064.68	1116.35	38	131.271	1477	7	19	18			0
0	828	1674.63	1061.81	1110.2	39	131.392	1543.23	7	19	18			0
0	784	1722.85	1062.81	1103.15	40	131.577	1591.27	7	19	18			0
0	896	1710.84	1061.44	1099.68	41	131.474	1579.36	7	19	18			0
0	884	1699.37	1063.32	1098.7	42	131.473	1567.9	7	19	18			0
0	884	1676.34	1064.34	1099.02	43	131.488	1544.85	7	19	18			0
0	944	1666.08	1064.18	1098.51	44	131.542	1534.54	7	19	18			0
0	984	1650.62	1067.85	1099.28	45	131.581	1519.04	7	19	18			0
0	932	1787.48	1059.8	1093.63	46	140.678	1646.81	7	19	18			0
0	912	1493.01	1048.74	1078.75	47	134.495	1358.51	7	19	18			0
0	964	1554.47	1043.03	1070.81	48	137.277	1417.2	7	19	18			0
0	920	1650.04	1040.32	1060.79	49	136.8	1513.24	7	19	18			0
0	848	1719.06	1039.08	1057.17	50	136.178	1582.88	7	19	18			0
0	900	1719.74	1039.85	1059.02	51	135.387	1584.36	7	19	18			0
0	868	1810.11	1042.38	1057.83	52	135.153	1674.95	7	19	18			0
0	924	1780.92	1043.99	1057.98	53	135.137	1645.78	7	19	18			0
0	968	1750.88	1044.31	1059.2	54	134.893	1615.99	7	19	18			0
0	932	1775.14	1044.54	1056.06	55	134.79	1640.35	7	19	18			0
0	976	1730.98	1044.4	1048.85	56	134.441	1596.54	7	19	18			0
0	1076	1653.17	1043.68	1045.5	57	134.312	1518.86	7	19	18			0
0	1164	1588.92	1046.13	1041.21	58	134.024	1454.89	7	19	18			0
0	1248	1533.04	1052.29	1031.31	59	134.007	1399.03	7	19	18			0
0	1148	1609.14	1057.35	1023.86	60	133.786	1475.36	7	19	18			0
0	1112	1622.98	1060.58	1020.62	61	133.622	1489.36	7	19	18			0
0	1156	1595.84	1059.34	1019.31	62	133.549	1462.29	7	19	18			0
0	1168	1585.43	1058.47	1019.08	63	133.464	1451.96	7	19	18			0
0	1112	1599.73	1057.11	1021.02	64	133.484	1466.25	7	19	18			0
0	1080	1593.15	1061.51	1026.21	65	133.435	1459.71	7	19	18			0
0	1132	1579.37	1066.65	1030.85	66	133.257	1446.11	7	19	18			0
0	1084	1666.44	1065.86	1030.35	67	133.198	1533.24	7	19	18			0
0	1216	1618.59	1070.3	1032.01	68	133.256	1485.34	7	19	18			0
0	1148	1676.1	1069.69	1027.84	69	133.235	1542.86	7	19	18			0
0	1048	1736.8	1069.54	1027.48	70	133.292	1603.5	7	19	18			0
0	1052	1721.36	1068.62	1032.62	71	133.32	1588.04	7	19	18			0
0	1028	1773.96	1070.92	1031.1	72	133.268	1640.69	7	19	18			0
0	1048	1783.62	1069.09	1027.58	73	133.352	1650.27	7	19	18			0
0	1056	1832.48	1067.71	1028.49	74	133.26	1699.22	7	19	18			0
0	1024	1913.1	1062.94	1028.01	75	133.148	1779.95	7	19	18			0
0	944	1949.8	1061.69	1026.21	76	133.252	1816.55	7	19	18			0
0	1092	1949.71	1060.89	1024.33	78	133.467	1816.24	8	19	18			0
0	1228	1774.82	1061.43	1024.85	79	133.413	1641.41	7	19	18			0
0	1144	1778.82	1061.23	1027.4	80	133.431	1645.38	7	19	18			0
0	1172	1770.37	1060.71	1026.44	81	133.524	1636.85	7	19	18			0
0	1148	1755.09	1059.86	1025.89	82	133.534	1621.56	7	19	18			0
0	1120	1790.27	1058.54	1025.34	83	133.661	1656.61	7	19	18			0
0	1060	1812.95	1055.84	1021.05	84	133.795	1679.16	7	19	18			0
0	1076	1825.46	1051.97	1016.79	85	133.693	1691.77	7	19	18			0
0	1132	1788.47	1050.99	1014.77	86	133.697	1654.77	7	19	18			0
0	1152	1802.46	1046.78	1016.43	87	133.782	1668.68	7	19	18			0
0	1184	1780.35	1045.71	1018.02	88	133.764	1646.59	7	19	18			0
0	1212	1758.12	1044.79	1016.79	89	133.632	1624.49	7	19	18			0
0	1240	1733.74	1044.31	1014.57	90	133.734	1600.01	7	19	18			0
0	1220	1752.11	1042.53	1012.55	91	133.613	1618.5	7	19	18			0
0	1260	1781.73	1042.94	1010.6	92	133.728	1648	7	19	18			0
0	1208	1806.55	1041.59	1010.59	93	133.678	1672.88	7	19	18			0
0	1152	1875.75	1040.23	1012.78	94	133.711	1742.04	7	19	18			0
0	1252	1792.9	1039.5	1012.82	95	133.717	1659.19	7	19	18			0
0	1288	1769.26	1037.34	1013.62	96	133.861	1635.4	7	19	18			0
0	1232	1847.31	1035.21	1010.84	97	133.898	1713.41	7	19	18			0
0	1280	1824.4	1034.81	1007.9	98	133.94	1690.46	7	19	18			0
0	1328	1827.74	1036.2	1005.01	99	133.996	1693.74	7	19	18			0
0	1272	1835.33	1035.79	1002.45	100	134.034	1701.29	7	19	18			0
0	1188	1902.82	1034.6	1001.13	101	134.055	1768.76	7	19	18			0
0	1172	1872.92	1033.05	999.774	102	133.959	1738.96	7	19	18			0
0	1204	1929.39	1030.88	1003.59	103	133.986	1795.41	7	19	18			0
0	1144	1978.74	1032.86	1001.61	104	134.06	1844.68	7	19	18			0
0	1164	2014.42	1029.02	997.225	105	134.004	1880.42	7	19	18			0
0	1176	1963.49	1027.09	995.046	106	134.122	1829.37	7	19	18			0
0	1184	1940.03	1023.57	990.493	107	134.089	1805.94	7	19	18			0
0	1172	1937.18	1020.86	988.801	108	134.166	1803.02	7	19	18			0
0	1176	1893.29	1018.8	987.579	109	134.034	1759.26	7	19	18			0
0	1284	1886.19	1020.73	990.722	110	134.22	1751.97	7	19	18			0
0	1300	1868.83	1019.31	990.367	111	134.107	1734.72	7	19	18			0
0	1304	1911.64	1020.45	988.477	112	134.173	1777.46	7	19	18			0
0	1320	1921.48	1024.03	987.511	113	134.222	1787.26	7	19	18			0
0	1400	1901.99	1027.02	984.379	114	134.298	1767.69	7	19	18			0
0	1364	1933.8	1030.62	987.033	115	134.164	1799.63	7	19	18			0
[truncated: 156,231 more rows]
