# Supplementary material for: Inheritance of OCT4 predetermines fate choice in human embryonic stem cells
Source: Mol Syst Biol. 2018 Sep 3;14(9):e8140. doi: 10.15252/msb.20178140 (PMC6120590; doi:10.15252/msb.20178140)
Supplement: Supplementary file 2 — Dataset EV1 [file MSB-14-e8140-s002.zip › Dataset_EV1/plotratiodist.m]

function [] = plotsharedist(cell_data,pluri_only,diff_only,pluri_and_diff)

figure('Name','Fig X: Ratio Dists')
set(0,'DefaultFigureWindowStyle','docked')

cid = [cell_data.CellID];
sid = [cell_data.SisterID];
pid = [cell_data.ParentID];
fate = {cell_data.Fate}';
o = [cell_data.MeanIntensity];
s = [cell_data.SumIntensity];
u = nanmean(o,1)';
t = [cell_data.t];
locs = [cell_data.Peak_Locations]';
pks = sum(~isnan(locs),2);
lts = [cell_data.lifetime]'/12;
freq = pks ./ lts;

min_time = min(t,[],1)';
max_time = max(t,[],1)';

before_diff = (min_time>1&max_time<525);
after_diff = (min_time>524);

% Plot ratio before BMP4

s1_id = cid(~isnan(sid)'&before_diff);
s2_id = sid(~isnan(sid)'&before_diff);
p_id = pid(~isnan(sid)'&before_diff);

s1_idx = nan(length(s1_id),1);
s2_idx = nan(length(s2_id),1);
p_idx = nan(length(p_id),1);
for i = 1:length(s1_idx)
    s1_idx(i) = find(cid==s1_id(i));
    s2_idx(i) = find(cid==s2_id(i));
    p_idx(i) = find(cid==p_id(i));
end

% Define time points (frames) at which to calc ratio
ts = [2,3,4,7,13,25,37,49,61,73];

num_lines = length(ts);
line_color = colormap(jet);
num_colors = size(line_color,1);
new_grid = linspace(1,num_colors,num_lines);
line_color_interp = [interp1(line_color(:,1),new_grid)',...
                     interp1(line_color(:,2),new_grid)',...
                     interp1(line_color(:,3),new_grid)'];

subplot(3,2,1)
hold on

for i = 1:length(ts)
    %x = (o(ts(i),s1_idx) - o(ts(i),s2_idx))' ./ u(p_idx);
    x = log2(s(ts(i),s1_idx) ./ s(ts(i),s2_idx))';
    %[n,c] = hist(x,[-1:0.1:1]);
    [f,xi] = ksdensity(x);
    plot(xi,f,'Color',line_color_interp(i,:))
end
set(gca,'XLim',[0,2])
legend({'5','10','15','30','1h','2h','3h','4h','5h','6h'})
title('before BMP4')

% Plot ratio after BMP4
   
s1_id = cid(~isnan(sid)'&after_diff);
s2_id = sid(~isnan(sid)'&after_diff);
p_id = pid(~isnan(sid)'&after_diff);

s1_idx = nan(length(s1_id),1);
s2_idx = nan(length(s2_id),1);
p_idx = nan(length(p_id),1);
for i = 1:length(s1_idx)
    s1_idx(i) = find(cid==s1_id(i));
    s2_idx(i) = find(cid==s2_id(i));
    p_idx(i) = find(cid==p_id(i));
end

subplot(3,2,2)
hold on
for i = 1:length(ts)
    %x = (o(ts(i),s1_idx) - o(ts(i),s2_idx))' ./ u(p_idx);
    x = log2(s(ts(i),s1_idx) ./ s(ts(i),s2_idx))';
    %[n,c] = hist(x,[-1:0.1:1]);
    [f,xi] = ksdensity(x);
    plot(xi,f,'Color',line_color_interp(i,:))
end
set(gca,'XLim',[0,2])
legend({'5','10','15','30','1h','2h','3h','4h','5h','6h'})
title('after BMP4')

% Plot ratio for all cells
   
s1_id = cid(~isnan(sid)');
s2_id = sid(~isnan(sid)');
p_id = pid(~isnan(sid)');

s1_idx = nan(length(s1_id),1);
s2_idx = nan(length(s2_id),1);
p_idx = nan(length(p_id),1);
for i = 1:length(s1_idx)
    s1_idx(i) = find(cid==s1_id(i));
    s2_idx(i) = find(cid==s2_id(i));
    p_idx(i) = find(cid==p_id(i));
end

subplot(3,2,3)
hold on
for i = 1:length(ts)
    %x = (o(ts(i),s1_idx) - o(ts(i),s2_idx))' ./ u(p_idx);
    x = log2(s(ts(i),s1_idx) ./ s(ts(i),s2_idx))';
    %[n,c] = hist(x,[-1:0.1:1]);
    [f,xi] = ksdensity(x);
    plot(xi,f,'Color',line_color_interp(i,:))
end
set(gca,'XLim',[0,2])
legend({'5','10','15','30','1h','2h','3h','4h','5h','6h'})
title('All cells')
   
