# Supplementary material for: Inheritance of OCT4 predetermines fate choice in human embryonic stem cells
Source: Mol Syst Biol. 2018 Sep 3;14(9):e8140. doi: 10.15252/msb.20178140 (PMC6120590; doi:10.15252/msb.20178140)
Supplement: Supplementary file 2 — Dataset EV1 [file MSB-14-e8140-s002.zip › Dataset_EV1/getprofate.m]

function [cell_data,pluri_only,diff_only,pluri_and_diff] = getprofate(cell_data,anc_pluri_ID,anc_diff_ID)

cid = [cell_data.CellID]; % IDs, not indices

pluri_only = ismember(cid,setdiff(anc_pluri_ID,anc_diff_ID))';
diff_only = ismember(cid,setdiff(anc_diff_ID,anc_pluri_ID))';
pluri_and_diff = ismember(cid,intersect(anc_diff_ID,anc_pluri_ID))';

for i = 1:length(cell_data)
    if pluri_only(i)
        cell_data(i).Fate = 'Pluripotent';
    elseif pluri_and_diff(i)
        cell_data(i).Fate = 'Mixed';
    elseif diff_only(i)
        cell_data(i).Fate = 'Differentiated';
    else
        cell_data(i).Fate = 'Unknown';
    end
end
