# Supplementary material for: Inheritance of OCT4 predetermines fate choice in human embryonic stem cells
Source: Mol Syst Biol. 2018 Sep 3;14(9):e8140. doi: 10.15252/msb.20178140 (PMC6120590; doi:10.15252/msb.20178140)
Supplement: Supplementary file 2 — Dataset EV1 [file MSB-14-e8140-s002.zip › Dataset_EV1/getprofateprobs.m]

function [cell_data,alpha,fval] = getprofateprobs(cell_data,cell_id_final,post_dist,tspan)
fprintf('GETPROFATEPROBS');

set(0,'DefaultFigureWindowStyle','docked')

num_cells = length(cell_data);

cid = [cell_data.CellID];
sid = [cell_data.SisterID];
pid = [cell_data.ParentID];
o = [cell_data.MeanIntensity];
u = nanmean(o,1)';
t = [cell_data.t];

fprintf('\n --> Assigning known probabilities to final cells...');
for i = 1:num_cells
    if ismember(cid(i),cell_id_final)
        cell_data(i).ProFateProb = post_dist(cell_id_final==cid(i));
    else
        cell_data(i).ProFateProb = NaN;
    end
end

min_time = min(t,[],1)';
max_time = max(t,[],1)';

num_frames = max(max_time);

fprintf('\n --> Estimating remaining probabilities...');

prob = [cell_data.ProFateProb]';
r_full = [cell_data.ratio];
% Estimate missing ratios from last mother cells value
idx_miss = isnan(r_full(2,:)) & ~isnan(pid);
for i = 1:num_cells
    if(idx_miss)
        o_me = o(:,i);
        o_mom = o(:,cid==pid(i));
        last_mom_val = o_mom(find(~isnan(o_mom), 1, 'last' ));
        r_full(:,i) = o_me ./ (o_me - 2*(o_me-last_mom_val));
        r_full(1,i) = NaN;
    end
end

r = r_full(tspan,:)';


r(isnan(r)) = 1;
par_of_two_idx = false(num_cells,1);
for i = 1:num_cells
    if sum(pid==cid(i))==2
        par_of_two_idx(i) = true;
    end
end
%unk_prob_idx = find(isnan(prob)&par_of_two_idx);
unk_prob_idx = find(~isnan(pid')&~isnan(r)&isnan(prob));
%unk_prob_idx = 1:num_cells;
num_unk_prob = length(unk_prob_idx);
len_alpha = 1;
num_params = len_alpha + num_unk_prob;
parent_idx = nan(num_cells,1);
child_idx = nan(num_cells,1);
for i = 1:num_cells
    idx = find(cid==pid(i));
    if ~isempty(idx)
        parent_idx(i) = idx;
        child_idx(i) = i;
    end
end
parent_idx(isnan(parent_idx)) = [];
child_idx(isnan(child_idx)) = [];

x0 = [rand(num_params-1,1);1];

lb = [zeros(length(x0)-len_alpha,1);0];
ub = [ones(length(x0)-len_alpha,1);+Inf];

%options.MaxFunEvals = 100000;
options.MaxFunEvals = 10;
[x,fval] = fmincon(@recdiffprob,x0,[],[],[],[],lb,ub,[],options,...
    r,prob,unk_prob_idx',parent_idx,child_idx);

prob(unk_prob_idx) = x(1:(end-1));
for i = 1:num_cells
    if ismember(i,unk_prob_idx) && sum(pid==cid(i))==2
        cell_data(i).ProFateProb = prob(i);
    elseif ismember(i,unk_prob_idx) && sum(pid==cid(i))~=2
        cell_data(i).ProFateProb = NaN;
    end
        
end
alpha = x(end);

function f = recdiffprob(x0,r,pp,unk_prob_idx,parent_idx,child_idx)
pp(unk_prob_idx) = x0(1:(end-1)); % load attempted probs
alpha = x0(end);
p = nan(size(pp));% and alpha
p(child_idx) = pp(parent_idx);    % for each daughter, want p whose values represent parent probs
%pp_calc = p.^(r.^alpha);
pp_calc = p.^(r);
f = nansum((pp_calc - pp).^2);
