# Supplementary material for: Inheritance of OCT4 predetermines fate choice in human embryonic stem cells
Source: Mol Syst Biol. 2018 Sep 3;14(9):e8140. doi: 10.15252/msb.20178140 (PMC6120590; doi:10.15252/msb.20178140)
Supplement: Supplementary file 2 — Dataset EV1 [file MSB-14-e8140-s002.zip › Dataset_EV1/ratio_DAPI_ratio_OCT4.xlsx]

## Sheet: 20180518_dataAll_2daysTogether
	Area	IntDen	Mean	Oct4_ant_bck	Oct4_ant_signal	Oct4_sens_bck	Oct4_sens_signal	Unnamed: 0	XM	YM	ancestor	bckDAPI	meanCorrDAPI	meanCorrOct4ant	meanCorrOct4sens	mitoFrame	mitoTime	movie	ratio_DAPI	ratio_Oct4_ant	ratio_Oct4_sens	ratio_tot_DAPI	ratio_tot_Oct4_ant	ratio_tot_Oct4_sens	totMeanSis_DAPI	totMeanSis_Oct4_sens	total_DAPI	total_Oct4_ant	total_Oct4_sens
0	1150	1126217	979.319	165.508	403.205	174.509	836.285	0	1329.49	926.741	1	160.092	819.227	237.697	661.776	67	45	1	0.985815	1.0603	1.08445	0.936158	1.00689	1.02983			942111	273352	761042
1	1211	1197731	989.043	162.781	386.961	170.272	780.511	1	1327.16	870.992	1	158.028	831.015	224.18	610.239	67	45	1	1.01439	0.943133	0.922123	1.0682	0.993161	0.971036			1.00636e+06	271482	738999
2	1079	1110154	1028.87	157.714	529.339	165.348	936.487	2	1593.06	858.139	4	152.885	875.988	371.625	771.139	68	40	1	0.9545	1.08001	1.05703	1.00479	1.13691	1.11272			945191	400983	832059
3	1025	1106948	1079.95	170.754	514.847	183.387	912.922	3	1622.3	819.557	4	162.204	917.745	344.093	729.535	68	40	1	1.04767	0.925915	0.946049	0.995236	0.879576	0.898702			940689	352695	747773
4	1268	1196274	943.434	158.888	452.985	167.899	926.633	4	1473.23	865.83	7	152.858	790.576	294.097	758.734	64	60	1	0.874789	1.01897	1.0027	0.981622	1.14341	1.12515			1.00245e+06	372915	962075
5	1130	1198596	1060.7	162.975	451.597	172.12	928.814	5	1441.42	842.829	7	156.971	903.733	288.622	756.694	64	60	1	1.14313	0.981384	0.997311	1.01872	0.874577	0.888771			1.02122e+06	326143	855064
6	1343	1103718	821.83	149.018	439.413	157.079	893.15	6	1721.79	1232.02	10	144.256	677.574	290.395	736.071	62	70	1	1.00382	1.13204	1.14093	1.04913	1.18313	1.19243			909982	390000	988543
7	1285	1050032	817.146	146.185	402.709	153.886	799.034	7	1771.35	1205.44	10	142.153	674.993	256.524	645.148	62	70	1	0.996191	0.883362	0.876475	0.953168	0.845213	0.838623			867366	329633	829015
8	1432	1195676	834.969	142.829	407.699	149.761	709.059	8	697.74	533.489	13	138.722	696.247	264.87	559.298	63	65	1	1.01048	1.0477	1.05389	1.02843	1.06632	1.07261			997026	379294	800915
9	1407	1167247	829.6	143.679	396.489	150.173	680.874	9	699.527	458.352	13	140.573	689.027	252.81	530.701	63	65	1	0.98963	0.954468	0.94887	0.972353	0.937805	0.932304			969461	355704	746696
10	1195	993906	831.721	143.532	469.552	151.178	867.89	10	1842.89	1245.07	16	139.57	692.151	326.02	716.712	58	90	1	1.10888	1.11659	1.10323	0.994826	1.00174	0.989762			827120	389594	856471
11	1332	1021259	766.711	147.714	439.693	156.891	806.538	11	1863.83	1187.65	16	142.52	624.191	291.979	649.647	58	90	1	0.901813	0.895586	0.906427	1.0052	0.99826	1.01034			831422	388916	865330
12	976	854341	875.349	136.73	339.009	141.521	630.228	12	1745.09	1688.43	19	133.959	741.39	202.279	488.707	70	30	1	1.20757	1.06197	1.07815	0.963689	0.847489	0.860406			723597	197424	476978
13	1223	917696	750.365	139.822	330.298	145.122	598.404	13	1741.53	1611.47	19	136.415	613.95	190.476	453.282	70	30	1	0.828107	0.94165	0.927513	1.03768	1.17996	1.16224			750861	232952	554364
14	1022	1097248	1073.63	161.006	402.862	170.411	766.068	14	1544.83	984.712	22	155.87	917.758	241.856	595.657	57	95	1	1.20264	0.942409	0.998053	0.986434	0.772987	0.818628			937949	247177	608761
15	1246	1140739	915.521	158.246	414.882	168.671	765.49	15	1582.93	995.553	22	152.401	763.12	256.636	596.819	57	95	1	0.831505	1.06111	1.00195	1.01375	1.29368	1.22156			950848	319768	743636
16	460	904789	1966.93	141.906	374.587	148.439	638.802	16	408.185	379.161	25	138.301	1828.63	232.681	490.363	73	15	1	1.55227	1.22133	1.27552	1.01427	0.798026	0.833433			841171	107033	225567
17	704	921401	1308.81	135.07	325.585	142.666	527.109	17	350.316	366.122	25	130.774	1178.03	190.515	384.443	73	15	1	0.644216	0.818782	0.783997	0.985931	1.25309	1.19986			829336	134123	270648
18	640	918697	1435.46	141.435	332.327	149.892	523.533	18	334.149	404.776	28	135.974	1299.49	190.892	373.641	73	15	1	0.901934	0.865696	0.8921	1.02529	0.984095	1.01411			831674	122171	239130
19	563	881700	1566.08	127.383	347.89	130.819	549.652	19	277.024	435.8	28	125.294	1440.78	220.507	418.833	73	15	1	1.10873	1.15514	1.12095	0.975334	1.01616	0.986086			811160	124145	235803
20	640	887390	1386.55	131.781	297.556	139.616	599.273	20	216.378	1539.9	31	128.221	1258.33	165.775	459.657	72	20	1	1.14773	1.09178	1.10388	0.927463	0.882248	0.892023			805329	106096	294180
21	792	969883	1224.6	131.566	283.405	137.672	554.074	21	191.783	1483.61	31	128.244	1096.36	151.839	416.402	72	20	1	0.871281	0.915934	0.905897	1.07821	1.13347	1.12105			868314	120256	329790
22	1496	911954	609.595	133.882	318.527	141.244	493.701	22	1396.6	176.777	34	130.442	479.153	184.645	352.457	50	130	1	1.18843	1.1961	1.13055	1.06016	1.067	1.00853			716813	276229	527276
23	1677	899428	536.332	137.233	291.606	145.807	457.564	23	1521.33	212.298	34	133.151	403.181	154.373	311.757	50	130	1	0.841445	0.836053	0.884525	0.943251	0.937206	0.991543			676135	258884	522816
24	1024	1129592	1103.12	147.591	350.003	152.659	667.381	24	695.434	835.598	37	144.617	958.5	202.412	514.722	70	30	1	1.08116	1.0137	1.00816	0.95276	0.89331	0.888428			981504	207270	527075
25	1162	1206460	1038.26	155.149	354.826	160.945	671.502	25	753.877	861.757	37	151.714	886.548	199.677	510.557	70	30	1	0.924933	0.986488	0.991908	1.04958	1.11943	1.12558			1.03017e+06	232025	593267
26	975	1060312	1087.5	134.007	389.339	137.397	684.125	26	493.022	500.06	40	131.963	955.536	255.332	546.728	69	35	1	1.04145	1.02458	1.04671	0.99746	0.9813	1.0025			931648	248949	533060
27	1018	1076056	1057.03	143.836	393.043	151.639	673.967	27	529.591	463.427	40	139.524	917.505	249.207	522.328	69	35	1	0.960199	0.976012	0.955371	1.00255	1.01906	0.997505			934020	253693	531730
28	1283	1171804	913.331	149.809	364.202	154.514	925.311	28	896.768	1438.75	43	147.106	766.225	214.393	770.797	55	105	1	0.965688	1.06063	1.03423	0.98802	1.08516	1.05815			983067	275066	988933
29	1254	1188716	947.939	158.579	360.716	167.068	912.352	29	868.083	1382.02	43	154.489	793.45	202.137	745.284	55	105	1	1.03553	0.942834	0.9669	1.01212	0.921523	0.945045			994986	253480	934586
30	618	1140619	1845.66	167.688	623.794	174.808	986.309	30	422.937	1249.64	1	162.989	1682.67	456.106	811.501	34	10	2	0.958991	0.917034	0.877171	1.02359	0.978803	0.936255			1.03989e+06	281874	501508
31	579	1114698	1925.21	178.396	675.767	192.381	1117.52	31	406.811	1290.46	1	170.584	1754.63	497.371	925.134	34	10	2	1.04276	1.09047	1.14003	0.976957	1.02166	1.06808			1.01593e+06	287978	535653
32	880	1137421	1292.52	182.214	862.847	195.469	986.74	32	1535.97	1030.88	4	172.638	1119.89	680.633	791.271	28	40	2	1.24545	1.11997	1.1045	1.04779	0.942231	0.929215			985500	598957	696318
33	1046	1108057	1059.33	164.704	772.428	172.015	888.422	33	1602.05	1026.85	4	160.144	899.184	607.724	716.407	28	40	2	0.802925	0.892881	0.905388	0.954385	1.06131	1.07618			940546	635679	749362
34	1003	1174853	1171.34	160.303	1113.67	168.078	1295.73	34	353.415	1217.79	7	156.449	1014.89	953.369	1127.65	30	30	2	0.975256	1.11106	1.08292	0.990062	1.12793	1.09936			1.01793e+06	956229	1.13104e+06
35	988	1182847	1197.21	160.463	1018.54	166.877	1208.19	35	348.041	1163.4	7	156.574	1040.64	858.073	1041.31	30	30	2	1.02537	0.900043	0.923431	1.01004	0.886583	0.909621			1.02815e+06	847776	1.02881e+06
36	758	1040591	1372.81	203.626	1043.04	236.856	1406.03	36	664.516	1440.66	10	183.757	1189.05	839.415	1169.17	26	50	2	0.97108	5.89796	1.98866	0.972363	5.90575	1.99129			901303	636277	886231
37	757	1066365	1408.67	202.427	344.75	233.478	821.396	37	708.889	1436.96	10	184.207	1224.46	142.323	587.918	26	50	2	1.02978	0.16955	0.502851	1.02842	0.169327	0.502187			926920	107739	445054
38	882	1220885	1384.22	189.984	1058.31	197.479	1387.02	38	562.868	1028.29	13	183.024	1201.2	868.323	1189.54	28	40	2	1.16087	1.11833	1.12102	1.03319	0.995326	0.997723			1.05946e+06	765861	1.04917e+06
39	991	1202233	1213.15	184.726	961.171	192.634	1253.75	39	496.852	975.106	13	178.412	1034.74	776.445	1061.12	28	40	2	0.861422	0.894189	0.892041	0.967879	1.0047	1.00228			1.02543e+06	769457	1.05157e+06
40	1139	1185735	1041.03	164.244	639.129	169.293	995.261	40	380.632	927.548	16	160.854	880.178	474.885	825.968	24	60	2	0.97372	1.08343	1.07791	0.981476	1.09206	1.08649			1.00252e+06	540894	940778
41	1130	1208901	1069.82	170.79	609.106	177.881	944.15	41	468.35	935.132	16	165.891	903.933	438.316	766.269	24	60	2	1.02699	0.922994	0.927722	1.01887	0.915701	0.920392			1.02144e+06	495297	865884
42	439	756370	1722.94	158.319	700.825	167.193	901.608	42	1645.08	1891.43	19	152.469	1570.47	542.506	734.415	34	10	2	1.09022	1.14145	1.17753	1.08527	1.13627	1.17219			689436	238160	322408
43	441	702691	1593.4	160.394	635.673	173.453	797.143	43	1696.49	1901.95	19	152.891	1440.51	475.279	623.69	34	10	2	0.91725	0.876081	0.849234	0.921429	0.880072	0.853103			635266	209598	275047
44	970	853296	879.687	142.724	482.568	149.522	589.899	44	2029.13	1152.22	22	138.922	740.765	339.844	440.377	29	35	2	1.11345	1.03641	1.04637	0.972138	0.904879	0.913576			718542	329649	427166
45	1111	889211	800.37	138.61	466.514	145.525	566.385	45	1937.3	1114.36	22	135.081	665.289	327.904	420.86	29	35	2	0.898111	0.964866	0.955681	1.02866	1.10512	1.0946			739136	364301	467575
46	1408	1100646	781.709	159.923	646.084	170.855	777.925	46	1624.97	1368.62	25	153.204	628.505	486.161	607.07	19	85	2	0.686747	0.798833	0.817475	0.943355	1.09732	1.12293			884935	684515	854755
47	1025	1106587	1079.6	173.051	781.64	185.412	928.028	47	1558.58	1282.3	25	164.405	915.192	608.589	742.616	19	85	2	1.45614	1.25183	1.22328	1.06005	0.911308	0.890526			938072	623804	761181
48	850	1031539	1213.58	202.058	1196.33	233.638	1415.04	48	1463.47	1393.38	28	184.725	1028.85	994.275	1181.4	21	75	2	0.996794	1.00536	1.04451	0.944565	0.952683	0.989785			874522	845134	1.00419e+06
49	897	1085029	1209.62	188.103	1177.08	208.514	1339.56	49	1513.98	1319.56	28	177.461	1032.16	988.973	1131.05	21	75	2	1.00322	0.994667	0.957383	1.05869	1.04967	1.01032			925847	887109	1.01455e+06
50	1017	1058897	1041.2	150.728	448.054	159.506	822.282	50	1632.37	1241.05	1	145.394	895.803	297.326	662.776	25	55	3	1.0822	1.03886	1.03207	1.00511	0.964863	0.958553			911032	302381	674043
51	1095	1068478	975.779	154.262	440.465	165.335	807.516	51	1548.77	1296.92	1	148.019	827.76	286.203	642.181	25	55	3	0.924042	0.96259	0.968926	0.994913	1.03642	1.04324			906397	313392	703188
52	854	1060324	1241.6	167.299	610.129	182.248	1073.91	52	1429.63	1289.65	4	158.542	1083.06	442.83	891.663	29	35	3	1.08421	1.17543	1.07008	0.975678	1.05777	0.962959			924929	378177	761480
53	949	1100692	1159.84	169.47	546.208	183.625	1016.89	53	1384.35	1272.72	4	160.913	998.931	376.738	833.268	29	35	3	0.922327	0.850751	0.93451	1.02493	0.945389	1.03847			947986	357524	790771
54	793	991489	1250.3	160.87	389.357	175.297	653.689	54	1427.78	389.567	7	150.48	1099.82	228.487	478.392	32	20	3	0.961791	1.02943	1.0254	0.940444	1.00658	1.00264			872158	181190	379365
55	811	1044738	1288.21	151.137	373.092	162.66	629.202	55	1398.63	438.406	7	144.696	1143.51	221.955	466.542	32	20	3	1.03973	0.971412	0.97523	1.06333	0.993462	0.997366			927390	180006	378366
56	914	1160524	1269.72	167.496	614.632	179.786	1155.82	56	420.252	712.637	10	159.573	1110.15	447.136	976.03	25	55	3	0.963938	1.07749	1.06483	1.02209	1.14248	1.12907			1.01467e+06	408682	892091
57	862	1122405	1302.09	157.317	572.298	169.387	1085.99	57	397.537	654.042	10	150.415	1151.68	414.981	916.604	25	55	3	1.03741	0.928087	0.939115	0.97839	0.875285	0.885686			992747	357714	790113
58	914	1709870	1870.76	141.178	329.943	150.029	519.271	58	1394.96	345.903	13	134.265	1736.49	188.765	369.242	34	10	3	0.803435	0.627668	0.716485	1.78671	1.39584	1.59335			1.58715e+06	172531	337487
59	411	943872	2296.53	143.788	444.528	153.4	668.752	59	1446.09	355.121	13	135.194	2161.33	300.74	515.352	34	10	3	1.24466	1.5932	1.3957	0.559686	0.716416	0.627608			888307	123604	211810
60	1119	1135995	1015.19	131.505	461.906	136.484	874.395	60	211.407	1298.27	16	129.344	885.844	330.401	737.911	21	75	3	0.895681	0.918564	0.931055	1.02064	1.04671	1.06095			991259	369719	825722
61	982	1103144	1123.37	138.863	498.556	147.414	939.968	61	205.768	1417.57	16	134.348	989.017	359.693	792.554	21	75	3	1.11647	1.08866	1.07405	0.979779	0.955371	0.942554			971215	353219	778288
62	796	1034102	1299.12	152.209	212.789	166.061	811.038	62	1278.36	1509.3	19	145.932	1153.19	60.58	644.977	33	15	3	0.849653	0.165532	0.749024	0.981602	0.191239	0.865345			917940	48221.7	513402
63	689	1035170	1502.42	150.975	516.946	164.884	1025.97	63	1285.92	1540.88	19	145.175	1357.25	365.971	861.09	33	15	3	1.17695	6.04112	1.33507	1.01874	5.22906	1.15561			935145	252154	593291
64	1002	1096533	1094.34	147.166	584.345	153.458	994.522	64	1623.73	1131.86	22	143.477	950.867	437.179	841.064	20	80	3	1.03533	1.03942	1.00757	1.04157	1.04568	1.01364			952769	438053	842746
65	996	1057956	1062.2	149.314	569.912	159.004	993.748	65	1719.87	1118.18	22	143.788	918.417	420.598	834.744	20	80	3	0.965873	0.962073	0.992486	0.96009	0.956312	0.986543			914743	418916	831405
66	831	1009919	1215.31	163.76	1090.02	175.394	1141.52	66	1487.36	1140.72	1	155.983	1059.32	926.263	966.126	73	15	4	0.863232	0.837965	0.840038	1.06431	1.03316	1.03571			880297	769725	802851
67	674	940362	1395.2	179.373	1284.74	199.493	1349.59	67	1526.92	1127.65	1	168.037	1227.16	1105.37	1150.1	73	15	4	1.15844	1.19337	1.19042	0.939575	0.967906	0.965517			827105	745021	775166
68	818	817153	998.965	131.459	653.114	139.693	880.016	68	1691.86	1579.05	4	127.669	871.296	521.655	740.323	68	40	4	0.921099	1.00943	1.00944	0.996639	1.09222	1.09223			712720	426714	605584
69	756	809419	1070.66	128.471	645.251	135.403	868.8	69	1632.53	1657.43	4	124.729	945.931	516.78	733.397	68	40	4	1.08566	0.990655	0.990645	1.00337	0.915568	0.915559			715124	390686	554448
70	832	1015202	1220.19	164.913	684.841	180.586	839.018	70	1305.85	1150.05	7	153.826	1066.37	519.928	658.432	72	20	4	0.941083	0.931832	0.954786	1.02084	1.0108	1.0357			887219	432580	547815
71	767	981016	1279.03	149.951	707.914	156.843	846.455	71	1236.17	1177.06	7	145.9	1133.13	557.963	689.612	72	20	4	1.06261	1.07315	1.04735	0.97959	0.989314	0.96553			869111	427958	528932
72	1337	1076809	805.392	134.952	633.538	139.055	849.253	72	1335.55	1316.48	10	132.616	672.776	498.586	710.198	60	80	4	0.999139	0.908318	0.95194	1.03075	0.937054	0.982056			899502	666609	949535
73	1296	1047744	808.444	137.996	686.907	143.338	889.391	73	1403.97	1225.83	10	135.088	673.356	548.911	746.053	60	80	4	1.00086	1.10094	1.05049	0.97017	1.06717	1.01827			872669	711389	966885
74	828	781690	944.07	130.793	1031.28	145.325	843.079	74	955.362	120.913	13	124.823	819.247	900.488	697.754	62	70	4	1.10398	1.14281	1.15337	1.0034	1.03869	1.04829			678337	745604	577740
75	911	788563	865.602	128.499	916.457	141.342	746.313	75	847.451	109.954	13	123.516	742.086	787.958	604.971	62	70	4	0.905815	0.875034	0.867026	0.996615	0.962749	0.953938			676040	717830	551129
76	1105	887408	803.084	127.993	671.737	134.452	796.836	76	388.389	1924.42	16	125.065	678.019	543.744	662.384	55	105	4	0.831454	0.911793	0.91073	0.964068	1.05722	1.05599			749211	600837	731934
77	953	897684	941.956	128.65	724.996	133.147	860.458	77	425.175	1844.09	16	126.494	815.462	596.346	727.311	55	105	4	1.20271	1.09674	1.09802	1.03727	0.945877	0.94698			777135	568318	693127
78	1044	919645	880.886	138.561	865.465	148.456	1020.05	78	1610.96	1449.39	19	134.234	746.652	726.904	871.591	55	105	4	1.20726	1.17763	1.23044	0.997929	0.973435	1.01709			779505	758888	909941
79	1263	947660	750.325	135.648	752.907	143.02	851.377	79	1707.6	1384.36	19	131.859	618.466	617.259	708.357	55	105	4	0.828319	0.849162	0.812717	1.00208	1.02729	0.983201			781123	779598	894655
80	1400	1050975	750.696	146.596	969.353	158.72	1094.07	80	1567.37	1427.87	22	140.835	609.861	822.757	935.353	48	140	4	1.07511	0.902951	0.873574	0.972948	0.81715	0.790565			853805	1.15186e+06	1.30949e+06
81	1547	1081183	698.89	133.571	1044.76	137.227	1207.95	81	1502.22	1326.14	22	131.634	567.256	911.187	1070.72	48	140	4	0.93014	1.10748	1.14472	1.0278	1.22377	1.26492			877545	1.40961e+06	1.6564e+06
82	978	997652	1020.09	142.289	1131.07	150.28	1287.69	82	1518.25	1468.39	25	138.282	881.812	988.785	1137.41	49	135	4	1.17783	1.15194	1.19501	1.06758	1.04411	1.08315			862412	967032	1.11239e+06
83	1079	953277	883.482	138.217	996.584	144.609	1096.4	83	1507.65	1535.98	25	134.808	748.674	858.367	951.796	49	135	4	0.849018	0.868103	0.83681	0.936697	0.957753	0.923229			807819	926178	1.02699e+06
84	1320	1014142	768.289	126.345	455.308	135.125	532.767	84	1348.52	434.925	28	122.647	645.642	328.963	397.642	47	145	4	1.05854	1.08056	1.14997	1.07731	1.09972	1.17036			852247	434231	524887
85	1297	953436	735.109	129.125	433.563	138.084	483.87	85	1311.57	362.737	28	125.174	609.935	304.438	345.786	47	145	4	0.944695	0.925448	0.869591	0.928235	0.909322	0.854439			791086	394856	448484
86	1134	1040123	917.216	132.891	853.28	140.036	972.215	86	706.095	1028.49	31	129.637	787.579	720.389	832.179	51	125	4	0.841038	0.779517	0.786987	1.04576	0.969268	0.978556			893115	816921	943691
87	912	979745	1074.28	142.742	1066.89	151.336	1208.76	87	797.547	922.407	31	137.845	936.437	924.148	1057.42	51	125	4	1.18901	1.28285	1.27067	0.956238	1.03171	1.02191			854031	842823	964371
88	1271	950678	747.976	132.472	884.569	139.768	863.747	88	1663.98	979.686	34	128.888	619.088	752.097	723.979	49	135	4	1.14891	1.34874	1.28684	0.975461	1.14512	1.09257			786861	955915	920177
89	1497	991497	662.323	126.495	684.124	133.05	695.653	89	1592.98	850.968	34	123.475	538.848	557.629	562.603	49	135	4	0.87039	0.741432	0.777099	1.02516	0.873268	0.915277			806655	834771	842217
90	1241	1189118	958.193	133.417	1126.37	138.747	1202.06	90	1267.51	1444.54	37	131.249	826.944	992.95	1063.31	27	245	4	0.924786	0.999917	0.979891	0.974244	1.05339	1.0323			1.02624e+06	1.23225e+06	1.31957e+06
91	1178	1208104	1025.56	133.536	1126.57	138.111	1223.24	91	1184.04	1507.53	37	131.355	894.2	993.032	1085.13	27	245	4	1.08133	1.00008	1.02052	1.02644	0.949313	0.968714			1.05337e+06	1.16979e+06	1.27828e+06
92	1171	1134073	968.465	132.117	1195.88	141	1058.81	92	875.415	300.941	40	128.098	840.367	1063.76	917.81	36	200	4	0.768302	0.901097	1	1.11485	1.30754	1.45105			984070	1.24567e+06	1.07476e+06
93	807	991749	1228.93	140.884	1321.4	153.82	1071.63	93	976.982	197.052	40	135.135	1093.8	1180.52	917.809	36	200	4	1.30157	1.10976	0.999999	0.896984	0.764795	0.689154			882695	952680	740672
94	1066	1090809	1023.27	153.906	813.935	168.082	926.515	94	824.609	885.782	43	146.752	876.521	660.029	758.433	41	175	4	0.978138	0.937437	0.966041	0.99684	0.955362	0.984512			934371	703591	808490
95	1046	1083029	1035.4	145.409	849.487	157.488	942.582	95	850.786	847.006	43	139.289	896.112	704.078	785.094	41	175	4	1.02235	1.06674	1.03515	1.00317	1.04672	1.01573			937333	736466	821208
96	852	1004352	1178.82	181.393	1458.24	207.654	1478.29	96	962.134	1246.61	1	165.918	1012.9	1276.85	1270.64	20	80	5	1.21001	1.04424	1.05878	1.10024	0.949513	0.962735			862990	1.08787e+06	1.08258e+06
97	937	926058	988.322	159.04	1381.79	172.996	1373.09	97	1023.35	1348.99	1	151.222	837.1	1222.75	1200.09	20	80	5	0.967886	1.35506	1.29445	1.05824	1.48155	1.41528			784363	1.14572e+06	1.12449e+06
98	857	881747	1028.88	171.45	1073.81	183.623	1110.73	98	1928.81	1127.39	1	164.001	864.875	902.361	927.11	71	25	6	0.928842	0.924722	0.902535	0.993779	0.989371	0.965633			741198	773323	794533
99	801	878309	1096.52	172.833	1148.65	184.483	1211.71	99	1968.41	1178.14	1	165.383	931.133	975.819	1027.23	71	25	6	1.07661	1.08141	1.10799	1.00626	1.01074	1.03559			745838	781631	822810
100	801	951786	1188.25	165.382	812.461	172.95	871.336	100	1761.77	1149.1	4	160.631	1027.62	647.079	698.386	72	20	6	0.998742	0.967047	0.964072	1.02695	0.994357	0.991298			823120	518310	559407
101	779	929414	1193.09	171.655	840.784	184.538	908.951	101	1808.74	1165.43	4	164.176	1028.91	669.129	724.413	72	20	6	1.00126	1.03408	1.03727	0.973759	1.00567	1.00878			801521	521251	564318
102	691	919599	1330.82	196.023	1621.85	217.892	1441.84	102	1127.38	1711.63	7	176.513	1154.31	1425.83	1223.94	70	30	6	1.10587	1.08203	1.08525	0.961204	0.940478	0.943283			797628	985248	845745
103	795	968121	1217.76	187.732	1505.47	211.075	1338.87	103	1175.31	1708	7	173.961	1043.8	1317.74	1127.79	70	30	6	0.904264	0.924192	0.921444	1.04036	1.06329	1.06013			829822	1.0476e+06	896597
104	1187	960252	808.974	154.681	798.614	163.165	850.473	104	1335.69	1837.7	10	150.36	658.614	643.933	687.308	63	65	6	1.02635	1.06549	1.0264	1.04933	1.08935	1.04939			781775	764348	815835
105	1161	914509	787.691	149.53	753.885	156.878	826.505	105	1382.88	1889.56	10	145.984	641.707	604.355	669.627	63	65	6	0.974329	0.938537	0.974275	0.952988	0.917979	0.952935			745022	701656	777437
106	1037	864338	833.499	149.869	648.222	156.686	758.361	106	1439.22	1867.98	13	146.162	687.337	498.353	601.675	65	55	6	0.906216	0.945702	0.946307	0.918618	0.958645	0.959257			712768	516792	623937
107	1023	926952	906.111	152.955	679.921	163.382	799.196	107	1479.41	1825.79	13	147.642	758.469	526.966	635.814	65	55	6	1.10349	1.05742	1.05674	1.08859	1.04314	1.04247			775914	539086	650438
108	1470	1089608	741.23	158.827	752.066	167.034	773.356	108	1621.98	1398	16	154.316	586.914	593.239	606.322	64	60	6	0.993078	0.938564	1.02188	1.04422	0.986902	1.07451			862764	872061	891293
109	1398	1026446	734.225	144.471	776.542	147.038	740.378	109	1688.84	1399.37	16	143.22	591.005	632.071	593.34	64	60	6	1.00697	1.06546	0.978589	0.957649	1.01327	0.930658			826225	883635	829489
110	943	984805	1044.33	199	956.309	216.736	973.678	110	1699.16	566.69	19	187.058	857.274	757.309	756.942	66	50	6	1.15957	0.971214	0.996275	1.0414	0.872243	0.89475			808409	714142	713796
111	1050	969410	923.248	195.514	975.269	213.844	973.616	111	1644.91	570.557	19	183.944	739.304	779.755	759.772	66	50	6	0.862389	1.02964	1.00374	0.960243	1.14647	1.11763			776269	818743	797761
112	914	807892	883.908	164.164	854.842	185.324	829.898	112	276.577	271.788	22	152.933	730.975	690.678	644.574	59	85	6	1.28468	1.18674	1.1875	1.00017	0.923917	0.924514			668111	631280	589141
113	1174	837482	713.358	150.131	732.128	162.437	705.234	113	347.981	239.833	22	144.366	568.992	581.997	542.797	59	85	6	0.778401	0.842646	0.842102	0.999829	1.08235	1.08165			667997	683264	637244
114	1062	1126700	1060.92	164.714	1127.62	173.02	1150.46	114	620.909	1584.14	25	160.013	900.91	962.908	977.44	61	75	6	1.14229	1.03706	1.02296	0.975951	0.886046	0.874004			956766	1.02261e+06	1.03804e+06
115	1243	1169528	940.891	155.033	1083.53	159.877	1115.38	115	627.074	1530.43	25	152.2	788.691	928.5	955.499	61	75	6	0.875438	0.964267	0.977553	1.02464	1.12861	1.14416			980343	1.15413e+06	1.18769e+06
116	988	1071020	1084.03	172.783	943.874	186.562	1306.46	116	703.645	1787.89	1	165.171	918.857	771.091	1119.9	9	35	9	1.11599	1.05643	1.34465	1.03921	0.983744	1.25214			907831	761838	1.10646e+06
117	1061	1038217	978.527	160.743	890.646	171.853	1004.71	117	685.692	1847.3	1	155.172	823.355	729.903	832.856	9	35	9	0.896064	0.946585	0.743687	0.962272	1.01652	0.798636			873580	774427	883660
118	504	558352	1107.84	151.971	576.714	166.898	428.637	118	1778.38	69.969	4	143.866	963.975	424.743	261.739	14	10	9	0.779176	0.838278	0.83135	0.909038	0.977991	0.969909			485843	214070	131916
119	432	595319	1378.05	146.313	652.998	155.166	470.002	119	1747.94	116.168	4	140.88	1237.17	506.685	314.836	14	10	9	1.28341	1.19292	1.20286	1.10006	1.0225	1.03102			534459	218888	136009
120	799	903354	1130.61	162.248	1002.07	171.592	997.906	120	1184.39	1894.43	7	157.332	973.274	839.821	826.314	10	30	9	1.13393	1.03022	0.982914	0.937899	0.852115	0.81299			777646	671017	660225
121	966	979473	1013.95	160.268	975.457	168.618	1009.3	121	1201.29	1828.38	7	155.628	858.319	815.189	840.678	10	30	9	0.881888	0.97067	1.01738	1.06621	1.17355	1.23003			829136	787473	812095
122	1028	922141	897.024	150.608	686.035	157.826	729.545	122	1552.31	1693.31	10	146.788	750.236	535.427	571.719	9	35	9	0.998757	1.01248	0.985024	1.02981	1.04396	1.01565			771243	550419	587727
123	997	893143	895.83	147.475	676.304	152.596	733.007	123	1547.78	1759.19	10	144.66	751.17	528.829	580.411	9	35	9	1.00124	0.987677	1.0152	0.971052	0.957893	0.984589			748916	527243	578670
124	1057	962180	910.293	152.181	869.069	161.73	659.13	124	586.812	186.523	13	147.536	762.757	716.888	497.4	4	60	9	1.06971	0.942289	0.962536	0.961463	0.846939	0.865136			806234	757751	525752
125	1176	1017467	865.193	158.296	919.09	169.954	686.714	125	631.535	253.808	13	152.141	713.052	760.794	516.76	4	60	9	0.934835	1.06125	1.03892	1.04008	1.18072	1.15589			838549	894694	607710
126	1191	1018186	854.9	156.991	743.413	168.288	591.812	126	665.972	207.202	16	151.279	703.621	586.422	423.524	6	50	9	1.0851	1.04901	1.03384	1.11409	1.07705	1.06147			838013	698429	504417
127	1160	926407	798.627	157.911	716.934	173.377	583.039	127	675.417	116.314	16	150.186	648.441	559.023	409.662	6	50	9	0.921577	0.953278	0.96727	0.89759	0.928465	0.942093			752192	648467	475208
128	1394	887307	636.519	156.897	624.821	173.749	497.735	128	772.398	25.319	19	148.508	488.011	467.924	323.986	5	55	9	0.733524	0.785099	0.786339	0.929574	0.994935	0.996507			680287	652286	451636
129	1100	897534	815.94	158.854	754.86	175.994	588.012	129	845.835	50.472	19	150.643	665.297	596.006	412.018	5	55	9	1.36328	1.27372	1.27172	1.07576	1.00509	1.00351			731827	655607	453220
130	1024	925702	904.006	157.804	979.066	169.546	793.427	130	279.485	340.111	22	152.075	751.931	821.262	623.881	3	65	9	0.943854	0.983567	0.959199	0.91786	0.95648	0.932782			769977	840972	638854
131	1053	1003431	952.926	163.126	998.109	175.605	826.024	131	323.749	385.892	22	156.266	796.66	834.983	650.419	3	65	9	1.05949	1.01671	1.04254	1.08949	1.0455	1.07206			838883	879237	684891
132	1111	979685	881.805	159.975	1161.27	170.737	979.561	132	1780.92	1208.28	25	154.421	727.384	1001.3	808.824	5	55	9	0.99634	0.974315	0.992651	0.995444	0.973439	0.991758			808124	1.11244e+06	898603
133	1112	985676	886.399	161.981	1189.67	172.523	987.335	133	1756.23	1258.38	25	156.343	730.056	1027.69	814.812	5	55	9	1.00367	1.02636	1.0074	1.00458	1.02729	1.00831			811822	1.14279e+06	906071
134	1209	865080	715.533	147.507	653.765	156.029	555.959	134	1714.07	320.926	28	143.367	572.166	506.258	399.93	4	60	9	0.983776	1.16253	1.1399	1.0271	1.21373	1.1901			691749	612066	483515
135	1158	837472	723.206	147.043	582.521	157.984	508.831	135	1776.43	291.531	28	141.604	581.602	435.478	350.847	4	60	9	1.01649	0.86019	0.877271	0.973612	0.823904	0.840265			673495	504284	406281
136	1001	1146680	1145.53	173.194	1180.34	184.486	983.368	136	1013.03	472.464	31	166.737	978.797	1007.14	798.882	10	30	9	0.871654	0.841292	0.846629	0.957767	0.924406	0.93027			979776	1.00815e+06	799681
137	911	1192515	1309.02	201.527	1398.66	223.249	1166.85	137	1015.7	521.242	31	186.099	1122.92	1197.14	943.603	10	30	9	1.14724	1.18865	1.18115	1.0441	1.08178	1.07496			1.02298e+06	1.09059e+06	859622
138	808	1237390	1531.42	222.108	2253.63	260.367	1792.36	138	719.924	664.802	34	195.98	1335.44	2031.53	1532	8	40	9	1.29572	1.06786	1.11979	1.04485	0.861107	0.902988			1.07904e+06	1.64147e+06	1.23785e+06
139	1002	1220001	1217.57	201.078	2103.51	220.661	1588.77	139	639.667	632.407	34	186.91	1030.66	1902.43	1368.11	8	40	9	0.771771	0.936454	0.893021	0.957072	1.1613	1.10743			1.03272e+06	1.90623e+06	1.37084e+06
140	774	845818	1092.79	157.806	685.255	167.093	700.401	140	1923.19	818.298	37	151.874	940.914	527.449	533.308	12	20	9	0.997518	0.894951	0.917668	0.932463	0.836584	0.85782			728267	408246	412780
141	828	911654	1101.03	166.047	755.408	180.191	761.347	141	1870.94	819.142	37	157.776	943.255	589.361	581.156	12	20	9	1.00249	1.11738	1.08972	1.07243	1.19534	1.16575			781015	487991	481197
142	779	994136	1276.17	184.538	1647.86	204.287	1203.76	142	1425.99	336.679	40	171.983	1104.19	1463.32	999.477	9	35	9	1.20084	1.14268	1.16621	1.02797	0.978183	0.998324			860161	1.13993e+06	778593
143	910	993896	1092.19	184.456	1465.06	203.388	1060.42	143	1395.53	288.662	40	172.679	919.514	1280.61	857.033	9	35	9	0.832753	0.875137	0.857481	0.972792	1.0223	1.00168			836758	1.16535e+06	779900
144	1076	871243	809.705	163.322	539.708	183.008	523.948	144	1579.88	254.724	43	153.102	656.603	376.386	340.94	7	45	9	0.955552	1.04071	1.00916	1.0292	1.12092	1.08695			706505	404991	366851
145	999	836062	836.899	158.754	520.418	175.864	513.708	145	1614.98	276.507	43	149.754	687.145	361.664	337.844	7	45	9	1.04652	0.960886	0.990919	0.971625	0.892124	0.920008			686458	361302	337506
146	990	915469	924.716	185.584	706.689	214.735	596.296	146	1367.33	194.882	46	171.691	753.025	521.105	381.561	7	45	9	1.08416	1.097	1.05413	1.04408	1.05645	1.01517			745495	515894	377745
147	1028	881074	857.076	173.411	648.439	196.847	558.814	147	1393.6	143.528	46	162.506	694.57	475.028	361.967	7	45	9	0.922373	0.911578	0.948648	0.957777	0.946568	0.985061			714018	488329	372102
148	772	809931	1049.13	167.043	815.874	177.453	733.889	148	54.294	585.068	49	160.772	888.361	648.831	556.436	9	35	9	0.992529	0.861812	0.829656	0.852316	0.740066	0.712452			685815	500898	429569
149	899	959573	1067.38	182.16	935.028	196.577	867.26	149	117.985	619.538	49	172.33	895.048	752.868	670.683	9	35	9	1.00753	1.16035	1.20532	1.17327	1.35123	1.4036			804648	676828	602944
150	615	1057993	1720.31	212.375	1167.47	237.243	1216.24	150	306.458	822.717	52	195.059	1525.26	955.097	978.993	13	15	9	1.0325	1.06857	1.06147	0.94352	0.97648	0.969987			938032	587385	602081
151	673	1119481	1663.42	206.237	1100.05	224.278	1146.58	151	302.961	865.157	52	186.178	1477.24	893.808	922.303	13	15	9	0.968521	0.93583	0.942094	1.05986	1.02409	1.03094			994183	601533	620710
152	862	1090952	1265.61	129.75	670.584	135.538	716.375	152	928.277	1656.93	1	126.616	1138.99	540.834	580.837	11	25	10	1.08363	1.01267	1.00794	1.00548	0.93964	0.935244			981809	466199	500681
153	929	1094116	1177.73	129.971	664.036	135.831	712.094	153	990.421	1683.74	1	126.646	1051.09	534.065	576.263	11	25	10	0.922825	0.987484	0.992125	0.994553	1.06424	1.06924			976462	496146	535348
154	936	1060575	1133.09	134.716	989.486	143.215	978.012	154	1069.6	1682.27	4	130.273	1002.82	854.77	834.797	9	35	10	1.20988	1.08334	1.04131	1.01474	0.908604	0.873356			938640	800065	781370
155	1116	1073252	961.695	137.391	926.408	145.643	947.323	155	1149.45	1692.56	4	132.839	828.856	789.017	801.68	9	35	10	0.826525	0.923075	0.960329	0.985472	1.10059	1.14501			925003	880543	894675
156	1244	1187509	954.589	136.375	522.807	143.028	621.34	156	734.335	1366.67	7	132.973	821.616	386.432	478.312	6	50	10	0.8848	0.925012	0.959002	1.01446	1.06057	1.09954			1.02209e+06	480721	595020
157	1085	1150711	1060.56	134.493	552.252	139.982	638.742	157	708.054	1433.52	7	131.973	928.59	417.759	498.76	6	50	10	1.1302	1.08107	1.04275	0.985745	0.942892	0.909473			1.00752e+06	453269	541155
158	981	716702	730.583	154.968	833.835	159.161	633.482	158	1197.09	297.349	1	152.978	577.605	678.867	474.321	66	50	11	0.989045	0.908625	0.846999	0.930252	0.854612	0.79665			566631	665969	465309
159	1043	773478	741.59	161.481	908.618	168.327	728.329	159	1236.31	366.498	1	157.587	584.003	747.137	560.002	66	50	11	1.01108	1.10056	1.18064	1.07498	1.17012	1.25526			609115	779264	584082
160	1202	815774	678.681	155.085	1114.87	162.495	855.7	160	726.751	242.199	4	151.836	526.845	959.789	693.205	42	170	11	1.37532	1.25315	1.16828	1.01544	0.92524	0.862578			633268	1.15367e+06	833232
161	1628	872026	535.643	155.535	921.434	162.018	755.371	161	781.497	273.371	4	152.572	383.071	765.899	593.353	42	170	11	0.727104	0.797987	0.855956	0.984796	1.0808	1.15931			623640	1.24688e+06	965979
162	1154	831989	720.961	166.858	1388.41	175.968	1366.11	162	1049.52	1430.95	7	162.465	558.496	1221.55	1190.15	59	85	11	1.00213	1.05472	1.03648	1.05037	1.10549	1.08638			644504	1.40967e+06	1.37343e+06
163	1101	795155	722.212	173.238	1331.42	189.334	1337.59	163	984.482	1463.51	7	164.902	557.31	1158.18	1148.25	59	85	11	0.997876	0.948121	0.9648	0.952047	0.904576	0.92049			613598	1.27515e+06	1.26423e+06
164	1492	856573	574.111	164.611	1268.85	172.073	1223.47	164	1195.51	1370.79	10	160.561	413.55	1104.23	1051.4	62	70	11	1.13131	1.06544	1.08976	1.01927	0.959929	0.981841			617017	1.64752e+06	1.56869e+06
165	1656	857669	517.916	153.964	1190.37	157.742	1122.54	165	1242.53	1456.29	10	152.367	365.549	1036.41	964.797	62	70	11	0.883929	0.938576	0.917629	0.981091	1.04174	1.01849			605349	1.71629e+06	1.5977e+06
166	1161	775806	668.222	159.225	925.737	168.628	736.212	166	954.353	291.626	13	155.569	512.653	766.512	567.584	32	220	11	1.16046	1.12521	1.01745	0.956883	0.927817	0.838962			595190	889920	658965
167	1408	839011	595.888	156.567	837.785	162.141	719.991	167	962.516	363.563	13	154.12	441.768	681.218	557.85	32	220	11	0.861729	0.888725	0.98285	1.04506	1.0778	1.19195			622009	959155	785453
168	1322	794074	600.661	162.045	696.88	171.104	622.458	168	851.252	148.814	16	157.067	443.594	534.835	451.354	30	230	11	1.11595	0.974213	0.9651	0.875022	0.763884	0.756739			586431	707052	596690
169	1686	931634	552.571	158.754	707.746	165.411	633.087	169	873.385	207.68	16	155.068	397.503	548.992	467.676	30	230	11	0.896096	1.02647	1.03616	1.14283	1.3091	1.32146			670190	925601	788502
170	682	534385	783.556	150.586	698.603	159.114	650.216	170	2012.52	1142.35	19	146.925	636.631	548.017	491.102	73	15	11	0.864126	0.958274	0.951702	0.903886	1.00237	0.995492			434182	373748	334932
171	652	573854	880.144	145.532	717.411	148.885	664.91	171	1947.32	1146.69	19	143.41	736.734	571.879	516.025	73	15	11	1.15724	1.04354	1.05075	1.10633	0.997639	1.00453			480351	372865	336448
172	962	780022	810.834	173.173	1248.66	191.362	1351.03	172	750.032	1493.34	22	164.699	646.135	1075.49	1159.66	57	95	11	0.919963	1.05817	1.04945	1.07796	1.2399	1.22968			621582	1.03462e+06	1.1156e+06
173	821	716259	872.423	188.589	1204.95	220.456	1325.48	173	817.006	1461.07	22	170.074	702.349	1016.37	1105.02	57	95	11	1.087	0.945029	0.95288	0.927679	0.806516	0.813217			576629	834436	907221
174	1424	853384	599.287	152.835	1012.97	160.621	1092.32	174	413.399	1155.39	25	149.326	449.961	860.131	931.699	45	155	11	0.973748	0.938255	0.942282	1.01213	0.975237	0.979423			640744	1.22483e+06	1.32674e+06
175	1370	833093	608.097	148.738	1065.47	155.128	1143.9	175	330.237	1117.21	25	146.005	462.092	916.735	988.769	45	155	11	1.02696	1.06581	1.06125	0.988016	1.02539	1.02101			633066	1.25593e+06	1.35461e+06
176	1459	823586	564.487	164.872	894.228	176.803	837.993	176	1777.1	644.173	28	158.496	405.991	729.356	661.19	37	195	11	1.06649	1.05016	1.06819	1.0408	1.02487	1.04247			592341	1.06413e+06	964676
177	1495	795790	532.301	156.835	851.354	168.265	787.247	177	1825.14	621.338	28	151.62	380.681	694.519	618.982	37	195	11	0.937659	0.952236	0.936164	0.960795	0.975732	0.959263			569118	1.03831e+06	925378
178	1422	691449	486.251	143.897	642.985	148.385	637.887	178	1758.15	1588.55	31	142.448	343.803	499.088	489.502	60	80	11	1.01204	1.016	1.0251	1.08286	1.0871	1.09683			488888	709703	696072
179	1329	640381	481.852	144.097	635.324	150.957	628.474	179	1829.73	1620.14	31	142.14	339.712	491.227	477.517	60	80	11	0.988101	0.984249	0.975516	0.923478	0.919879	0.911716			451477	652841	634620
180	882	680911	772.008	151.945	799.034	159.687	868.085	180	1593.39	1647.97	34	148.348	623.66	647.089	708.398	68	40	11	0.985771	1.05934	1.07949	1.19266	1.28168	1.30605			550068	570732	624807
181	729	569299	780.931	151.261	762.1	157.283	813.516	181	1640.87	1696.43	34	148.269	632.662	610.839	656.233	68	40	11	1.01443	0.94398	0.926362	0.838461	0.780228	0.765667			461211	445302	478394
182	1474	856055	580.77	158.644	1286.98	165.162	1231.16	182	1111.99	1535.59	37	155.804	424.966	1128.34	1066	57	95	11	0.961762	0.980639	1.00058	1.00045	1.02009	1.04082			626400	1.66317e+06	1.57129e+06
183	1417	842701	594.708	154.707	1305.32	158.794	1224.18	183	1167.05	1526.08	37	152.846	441.862	1150.62	1065.39	57	95	11	1.03976	1.01974	0.999425	0.999551	0.980309	0.960777			626118	1.63042e+06	1.50966e+06
184	890	808472	908.396	154.745	1027.77	169.025	1072.78	184	817.723	1992.96	40	147.462	760.934	873.027	903.75	24	260	11	1.88561	1.54527	1.43704	0.887935	0.727666	0.676702			677231	776994	804338
185	1890	1033685	546.923	146.338	711.306	153.797	782.693	185	849.802	1851.87	40	143.376	403.547	564.968	628.896	24	260	11	0.530331	0.647137	0.695874	1.12621	1.37426	1.47775			762704	1.06779e+06	1.18861e+06
186	1543	943680	611.588	147.119	742.568	154.196	775.863	186	253.567	1535.82	43	143.646	467.942	595.449	621.667	33	215	11	1.0186	1.19859	1.15578	1.01597	1.19549	1.15279			722035	918778	959232
187	1547	928409	600.135	144.31	641.103	151.831	689.707	187	312.281	1614.07	43	140.739	459.396	496.793	537.876	33	215	11	0.981737	0.834317	0.865216	0.984282	0.836479	0.867459			710686	768539	832094
188	1105	785843	711.17	170.257	803.282	180.481	927.53	188	1370.97	1230.77	46	164.664	546.506	633.025	747.049	58	90	11	1.21732	1.07827	1.11142	1.04355	0.924349	0.952769			603889	699493	825489
189	1289	784815	608.856	163.166	750.242	169.132	841.289	189	1439.88	1243.05	46	159.913	448.943	587.076	672.157	58	90	11	0.821479	0.927414	0.89975	0.958268	1.08184	1.04957			578688	756741	866410
190	1506	858747	570.217	161.729	1094.11	168.082	923.356	190	1508.76	490.883	49	158.327	411.89	932.385	755.274	37	195	11	0.979767	1.10684	1.18023	1.11698	1.26185	1.34551			620306	1.40417e+06	1.13744e+06
191	1321	761691	576.602	159.794	1002.18	166.764	806.704	191	1593.16	385.851	49	156.206	420.396	842.384	639.94	37	195	11	1.02065	0.903472	0.847295	0.895272	0.792488	0.743212			555343	1.11279e+06	845361
192	1605	886002	552.026	139.417	546.706	143.263	552.983	192	356.129	1701.49	52	137.77	414.256	407.289	409.72	35	205	11	0.711467	0.845935	0.774325	1.03621	1.23206	1.12776			664881	653699	657601
193	1102	806226	731.603	156.056	637.522	171.118	700.25	193	469.411	1767.56	52	149.347	582.256	481.466	529.132	35	205	11	1.40555	1.18212	1.29145	0.965054	0.811651	0.886714			641646	530576	583103
194	1457	1093115	750.251	147.61	789.052	155.236	739.384	194	360.874	1634.34	55	143.871	606.38	641.442	584.148	16	300	11	1.13586	1.03405	0.768569	1.00666	0.916433	0.681147			883496	934581	851104
195	1644	1109648	674.968	143.754	764.072	149.398	909.444	195	311.186	1567.84	55	141.115	533.853	620.318	760.046	16	300	11	0.880393	0.967068	1.30112	0.993388	1.09119	1.46811			877654	1.0198e+06	1.24952e+06
196	1268	761338	600.424	159.576	832.696	169.15	860.24	196	1588.44	1424.84	58	155.064	445.36	673.12	691.09	46	150	11	1.10457	1.04774	1.02445	1.07079	1.0157	0.99312			564716	853516	876302
197	1308	720344	550.722	149.61	792.058	153.774	828.371	197	1650.9	1491.59	58	147.524	403.198	642.448	674.597	46	150	11	0.905331	0.954433	0.976135	0.93389	0.984541	1.00693			527383	840322	882373
198	900	669068	743.409	168.85	693.864	179.726	550.49	198	917.309	117.832	61	161.621	581.788	525.014	370.764	63	65	11	1.03859	1.10017	1.054	0.972665	1.03033	0.987093			523609	472513	333688
199	961	693687	721.839	168.895	646.108	181.043	532.813	199	905.455	163.725	61	161.668	560.171	477.213	351.77	63	65	11	0.962844	0.908953	0.948771	1.0281	0.97056	1.01308			538324	458602	338051
200	530	730423	1378.16	167.805	618.326	175.925	548.311	200	1279.73	375.762	64	162.576	1215.58	450.521	372.386	74	10	11	0.96436	0.928148	0.937575	0.960735	0.924658	0.93405			644258	238776	197365
201	532	755648	1420.39	162.388	647.786	166.48	563.66	201	1305.76	419.866	64	159.886	1260.51	485.398	397.18	74	10	11	1.03696	1.07741	1.06658	1.04087	1.08148	1.07061			670589	258232	211300
202	1199	735761	613.646	151.995	525.596	156.761	657.145	202	1205.92	1690.36	67	149.985	463.661	373.601	500.384	68	40	11	0.853674	1.00808	0.997914	0.939041	1.10889	1.09771			555930	447948	599960
203	1090	757129	694.614	154.326	524.932	159.724	661.154	203	1148.91	1706.61	67	151.478	543.136	370.606	501.43	68	40	11	1.17141	0.991983	1.00209	1.06492	0.901803	0.910991			592018	403961	546559
204	948	639516	674.595	160.969	675.156	179.869	881.15	204	1656.42	1760.99	1	151.352	523.243	514.187	701.281	67	45	12	1.02362	0.975892	1.00427	0.983177	0.937331	0.964584			496034	487449	664814
205	987	653815	662.427	160.451	687.34	180.637	878.939	205	1598.94	1766.86	1	151.26	511.167	526.889	698.302	67	45	12	0.976921	1.0247	0.995752	1.01711	1.06686	1.03672			504522	520039	689224
206	517	701663	1357.18	191.191	1867.15	220.717	1618.19	206	1535.83	515.653	4	174.73	1182.45	1675.96	1397.48	72	20	12	1.07737	1.00608	1.0203	0.98063	0.915747	0.928691			611328	866470	722496
207	568	720067	1267.72	181.503	1847.33	202.647	1572.32	207	1531.38	471.279	4	170.184	1097.54	1665.83	1369.67	72	20	12	0.92819	0.993955	0.980101	1.01975	1.092	1.07678			623403	946189	777973
208	960	819228	853.362	144.783	1139.02	152.746	1301.38	208	268.997	1227.36	7	141.178	712.184	994.238	1148.63	61	75	12	1.16521	1.05617	1.00748	1.04056	0.943182	0.899702			683697	954468	1.10269e+06
209	1075	800697	744.834	136.19	1077.55	142.148	1282.25	209	236.223	1314.32	7	133.629	611.205	941.364	1140.11	61	75	12	0.858212	0.94682	0.992577	0.961019	1.06024	1.11148			657045	1.01197e+06	1.22561e+06
210	1203	906699	753.698	145.937	1023.06	155.868	1317	210	362.223	1246.79	10	141.065	612.633	877.12	1161.13	37	195	12	1.06078	0.933557	0.951152	0.986948	0.868576	0.884946			736997	1.05518e+06	1.39684e+06
211	1293	943680	729.838	157.983	1097.53	170.548	1391.31	211	485.285	1260.41	10	152.31	577.528	939.546	1220.76	37	195	12	0.942698	1.07117	1.05136	1.01322	1.15131	1.13001			746744	1.21483e+06	1.57844e+06
212	1173	661294	563.763	147.2	795.165	161.846	714.075	212	473.134	172.319	13	140.136	423.627	647.965	552.229	60	80	12	1.14742	1.08653	1.14593	1.08981	1.03198	1.0884			496914	760063	647765
213	1235	614865	497.866	134.131	730.493	147.587	629.493	213	467.708	96.592	13	128.665	369.201	596.362	481.906	60	80	12	0.871524	0.920361	0.872656	0.917589	0.969008	0.918781			455963	736507	595154
214	1240	961967	775.78	173.839	1229.33	192.488	1143.23	214	716.745	449.043	16	163.142	612.638	1055.49	950.741	24	260	12	1.22617	1.29359	1.36745	1.03856	1.09567	1.15823			759671	1.30881e+06	1.17892e+06
215	1464	938869	641.304	147.47	963.406	159.664	854.928	215	683.082	341.594	16	141.67	499.634	815.936	695.264	24	260	12	0.815545	0.77304	0.731286	0.96287	0.912686	0.86339			731464	1.19453e+06	1.01787e+06
216	1487	916080	616.059	149.222	971.821	159.273	1168.54	216	729.008	1757.06	19	144.102	471.957	822.599	1009.26	29	235	12	0.84895	0.964442	1.00304	1.00749	1.14455	1.19035			701800	1.2232e+06	1.50078e+06
217	1253	883120	704.804	153.707	1006.63	163.479	1169.69	217	844.925	1699.41	19	148.874	555.93	852.927	1006.21	29	235	12	1.17793	1.03687	0.996973	0.992562	0.873703	0.840086			696580	1.06872e+06	1.26078e+06
218	951	755686	794.623	161.397	1407.5	175.414	1627.15	218	678.447	1683.78	22	154.166	640.457	1246.1	1451.73	49	135	12	1.17864	1.27749	1.23332	0.991059	1.07418	1.03703			609075	1.18504e+06	1.3806e+06
219	1131	782603	691.957	153.818	1129.24	164.143	1341.24	219	735.316	1714.77	22	148.571	543.386	975.426	1177.1	49	135	12	0.848435	0.782782	0.810822	1.00902	0.930943	0.96429			614570	1.10321e+06	1.3313e+06
220	858	801759	934.451	167.317	1652.24	182.685	1801.61	220	454.016	1226.15	25	160.142	774.309	1484.92	1618.92	46	150	12	0.879599	0.778386	0.803173	0.985242	0.871873	0.899638			664357	1.27406e+06	1.38903e+06
221	766	799899	1044.26	173.378	2081.07	192.801	2208.46	221	377.709	1191.47	25	163.957	880.298	1907.69	2015.66	46	150	12	1.13688	1.28471	1.24506	1.01498	1.14696	1.11156			674308	1.46129e+06	1.54399e+06
222	976	799248	818.902	167.24	984.994	186.722	1321.82	222	544.499	1653.76	28	157.779	661.123	817.754	1135.09	36	200	12	1.34604	1.33804	1.30865	0.918695	0.913237	0.893174			645256	798128	1.10785e+06
223	1430	889430	621.979	133.038	744.195	137.882	1005.26	223	477.577	1702.71	28	130.817	491.162	611.157	867.38	36	200	12	0.742921	0.74736	0.764148	1.0885	1.09501	1.1196			702362	873955	1.24035e+06
224	465	577524	1241.99	163.484	1041.26	177.189	1142.8	224	1907.06	1349.72	31	155.069	1086.92	877.776	965.609	73	15	12	1.03057	1.0502	1.08252	1.04177	1.06162	1.09429			505417	408166	449008
225	460	555048	1206.63	161.627	997.441	178.336	1070.34	225	1931.25	1391.5	31	151.946	1054.68	835.814	891.999	73	15	12	0.97034	0.952195	0.923768	0.959906	0.941956	0.913835			485153	384474	410320
226	433	721486	1666.25	152.799	1087.79	164.644	1211.02	226	200.707	1110.21	34	147.023	1519.23	934.989	1046.38	73	15	12	1.20226	1.16922	1.11849	0.989694	0.962498	0.920737			657825	404850	453082
227	526	746049	1418.34	164.585	964.251	181.036	1116.56	227	243.953	1093.57	34	154.703	1263.64	799.666	935.525	73	15	12	0.831766	0.855268	0.894059	1.01041	1.03896	1.08609			664675	420624	492086
228	1093	604132	552.728	149.091	696.465	162.576	834.035	228	1963.53	1444.49	37	142.433	410.295	547.374	671.459	59	85	12	1.14505	1.27742	1.26433	1.07799	1.2026	1.19028			448452	598280	733905
229	1161	573074	493.604	140.592	569.091	153.172	684.251	229	1995.12	1498.27	37	135.284	358.32	428.499	531.079	59	85	12	0.873323	0.782827	0.790933	0.927656	0.83153	0.84014			416010	497487	616583
230	1504	1008934	670.834	136.358	830.141	143.382	1006.97	230	436.197	1624.7	40	133.522	537.312	693.783	863.584	23	265	12	0.722592	0.599096	0.647023	0.954151	0.791081	0.854366			808117	1.04345e+06	1.29883e+06
231	1139	1031631	905.734	172.039	1330.09	191.565	1526.27	231	553.418	1617.07	40	162.144	743.59	1158.05	1334.7	23	265	12	1.38391	1.66918	1.54554	1.04805	1.26409	1.17046			846949	1.31902e+06	1.52023e+06
232	1024	1065321	1040.35	175.312	1173.99	195.85	1304.58	232	683.702	524.092	43	164.798	875.555	998.681	1108.73	16	300	12	1.31678	1.04234	1.06735	0.94491	0.747973	0.765919			896568	1.02265e+06	1.13534e+06
233	1427	1168337	818.737	162.503	1120.62	177.639	1216.41	233	665.053	478.515	43	153.818	664.919	958.113	1038.77	16	300	12	0.759426	0.959378	0.936899	1.0583	1.33695	1.30562			948839	1.36723e+06	1.48233e+06
234	1481	1135319	766.589	145.755	979.772	154.591	1098.38	234	430.023	597.546	46	141.247	625.342	834.017	943.786	21	275	12	1.13799	1.3715	1.34383	1.10371	1.33018	1.30335			926132	1.23518e+06	1.39775e+06
235	1527	1052557	689.297	143.471	751.578	151.145	853.456	235	328.897	609.398	46	139.783	549.514	608.107	702.311	21	275	12	0.878742	0.72913	0.744142	0.906035	0.751777	0.767255			839108	928579	1.07243e+06
236	865	648928	750.206	156.054	1052.4	168.709	1232.27	236	1547.98	1698.44	49	150.226	599.98	896.348	1063.56	56	100	12	1.2578	1.2465	1.23804	1.02835	1.01911	1.0122			518983	775341	919981
237	1058	657090	621.068	149.878	868.97	160.943	1020.01	237	1552.79	1764.37	49	144.059	477.009	719.092	859.07	56	100	12	0.795042	0.802246	0.807729	0.972432	0.981245	0.987951			504676	760799	908896
238	885	567042	640.725	148.534	836.675	163.423	1066.23	238	1726.59	1806.61	52	141.868	498.857	688.141	902.808	56	100	12	1.04852	0.95635	0.931989	0.925162	0.843839	0.822343			441488	609005	798985
239	1003	624491	622.623	154.2	873.749	168.401	1137.09	239	1689.54	1737.67	52	146.849	475.774	719.549	968.69	56	100	12	0.953728	1.04564	1.07297	1.08089	1.18506	1.21604			477201	721708	971596
240	1313	692270	527.243	148.38	930.419	159.352	990.893	240	1704.35	1560.53	55	143.269	383.974	782.039	831.541	28	240	12	0.875703	1.00268	1.03959	1.01215	1.15891	1.20156			504158	1.02682e+06	1.09181e+06
241	1136	657065	578.402	143.672	923.622	151.796	951.673	241	1750.24	1530.3	55	139.927	438.475	779.95	799.877	28	240	12	1.14194	0.997329	0.961921	0.987999	0.862883	0.832249			498108	886023	908660
242	831	664200	799.278	160.778	1099.86	176.284	1146.09	242	1854.29	1218.02	58	153.895	645.383	939.084	969.805	63	65	12	1.05988	1.09064	1.12714	1.07673	1.10797	1.14505			536313	780379	805908
243	818	619653	757.522	155.165	1016.21	169.596	1030.01	243	1902.08	1259.92	58	148.603	608.919	861.04	860.415	63	65	12	0.9435	0.916893	0.887204	0.92874	0.90255	0.873325			498096	704331	703819
244	887	462798	521.756	135.001	558.523	148.462	488.313	244	1919.08	162.897	61	129.609	392.147	423.522	339.851	72	20	12	1.01468	1.13445	1.20973	1.2346	1.38032	1.47192			347834	375664	301448
245	729	377426	517.731	139.399	512.728	160.592	441.524	245	1997.29	138.611	61	131.257	386.474	373.329	280.932	72	20	12	0.985533	0.881487	0.826633	0.809982	0.724469	0.679386			281740	272157	204799
246	1003	506294	504.78	130.174	547.701	141.078	503.661	246	235.322	132.703	64	125.851	378.929	417.527	362.583	63	65	12	1.14998	1.14351	1.14356	1.1112	1.10496	1.105			380066	418780	363671
247	1038	478508	460.99	137.522	502.648	154.887	471.953	247	163.992	165.246	64	131.481	329.509	365.126	317.066	63	65	12	0.86958	0.874497	0.874465	0.899924	0.905013	0.904979			342030	379001	329115
248	1334	846704	634.711	130.78	863.708	135.908	817.408	248	904.049	1475.12	1	128.618	506.093	732.928	681.5	3	65	13	0.877234	0.879304	0.878319	0.987536	0.989866	0.988757			675128	977726	909121
249	1185	841823	710.399	136.946	970.478	144.918	920.832	249	979.53	1440.7	1	133.48	576.919	833.532	775.914	3	65	13	1.13995	1.13726	1.13854	1.01262	1.01024	1.01137			683649	987735	919458
250	579	690923	1193.3	141.492	679.016	150.253	697.848	250	1610.32	749.271	4	136.236	1057.07	537.524	547.595	13	15	13	0.881517	0.936948	0.89336	0.983427	1.04527	0.996639			612042	311226	317058
251	519	695531	1340.14	146.744	720.441	157.357	770.318	251	1596.09	807.146	4	140.991	1199.15	573.697	612.961	13	15	13	1.13441	1.0673	1.11937	1.01685	0.956695	1.00337			622357	297749	318127
252	1003	754933	752.675	143.57	1136.23	157.175	1039.25	252	1255.84	1092.95	1	136.67	616.005	992.662	882.074	10	30	14	0.939476	1.08161	1.09161	0.999252	1.15043	1.16107			617853	995640	884720
253	943	751527	796.953	149.458	1067.22	165.693	973.738	253	1306.87	1133.03	1	141.263	655.69	917.763	808.045	10	30	14	1.06442	0.924547	0.916074	1.00075	0.86924	0.861274			618316	865451	761986
254	742	769425	1036.96	160.792	992.659	187.711	1100.35	254	1438.14	1158.4	4	148.497	888.464	831.867	912.635	5	55	14	1.22752	1.1745	1.10994	0.976225	0.934064	0.882718			659240	617245	677175
255	933	810090	868.264	156.821	865.092	182.642	1004.88	255	1502.77	1189.89	4	144.475	723.789	708.271	822.238	5	55	14	0.814652	0.851423	0.900949	1.02435	1.07059	1.13287			675295	660817	767148
256	513	764056	1489.39	141.032	644.326	152.031	814.782	256	897.49	1618.7	7	134.934	1354.45	503.294	662.751	14	10	14	0.969282	1.0124	1.05358	1.0086	1.05347	1.09632			694835	258190	339991
257	493	753786	1528.98	138.467	635.596	149.586	778.635	257	864.409	1579.25	7	131.599	1397.38	497.129	629.049	14	10	14	1.03169	0.987751	0.949148	0.99147	0.949242	0.912144			688908	245085	310121
258	1357	864362	636.965	120.044	580.469	127.229	571.55	258	1380.23	677.886	1	116.838	520.127	460.425	444.321	4	60	15	0.877037	0.931216	1.00834	1.00349	1.06548	1.15372			705812	624797	602944
259	1186	842209	710.126	120.122	614.556	127.011	567.657	259	1446.04	672	1	117.076	593.05	494.434	440.646	4	60	15	1.36449	0.696878	0.555354	1.43338	0.732061	0.583393			703357	586399	522606
260	1129	636528	563.798	133.065	842.564	141.706	935.156	260	1802.98	1179.28	1	129.167	434.631	709.499	793.45	53	115	16	0.887959	0.936068	1.00037	1.0722	1.13029	1.20794			490698	801024	895805
261	935	574523	614.463	127.478	885.435	133.029	926.183	261	1868.89	1061.79	1	124.991	489.472	757.957	793.154	53	115	16	1.12618	1.0683	0.999627	0.932663	0.884729	0.827858			457656	708690	741599
262	1425	749243	525.785	119.564	1103.17	123.497	1075.44	262	514.774	1545.15	4	118.331	407.454	983.604	951.944	58	90	16	1.1987	1.11083	1.17077	0.959631	0.889292	0.937272			580622	1.40164e+06	1.35652e+06
263	1780	818818	460.01	121.537	1007	127.925	941.019	263	589.255	1589.01	4	120.096	339.914	885.464	813.094	58	90	16	0.834239	0.900224	0.854141	1.04207	1.12449	1.06693			605047	1.57613e+06	1.44731e+06
264	1296	763847	589.388	133.094	789.36	140.623	814.096	264	524.695	1048.22	7	130.352	459.036	656.266	673.473	63	65	16	1.13843	0.933146	1.00766	1.01752	0.83404	0.900641			594911	850521	872821
265	1450	770881	531.642	131.155	834.438	137.905	806.257	265	462.666	1090.52	7	128.425	403.217	703.283	668.352	63	65	16	0.8784	1.07164	0.992396	0.982777	1.19898	1.11032			584665	1.01976e+06	969110
266	1028	689330	670.554	131.307	928.839	141.302	810.468	266	145.144	1113.73	10	127.236	543.318	797.532	669.166	67	45	16	1.17026	1.24464	1.13826	1.04248	1.10875	1.01398			558531	819863	687903
267	1154	673245	583.401	120.89	761.661	125.385	713.269	267	102.658	1164.76	10	119.129	464.272	640.771	587.884	67	45	16	0.854512	0.803442	0.878532	0.959248	0.901919	0.986212			535770	739450	678418
268	1026	765397	746.001	145.694	1189.34	157.301	1107.95	268	458.719	810.118	13	140.551	605.45	1043.65	950.648	66	50	16	1.10576	0.900098	0.898802	1.01659	0.82751	0.826318			621192	1.07078e+06	975365
269	1116	759892	680.907	136.46	1295.94	144.003	1201.69	269	427.244	878.818	13	133.367	547.54	1159.48	1057.68	66	50	16	0.904352	1.11099	1.11259	0.983681	1.20844	1.21019			611055	1.29398e+06	1.18038e+06
270	1102	731665	663.943	129.909	1165.68	136.048	1060.44	270	1112.26	1152.04	16	127.449	536.494	1035.78	924.397	49	135	16	1.05146	1.10579	1.07146	0.966395	1.01633	0.984781			591216	1.14143e+06	1.01869e+06
271	1199	765897	638.78	130.655	1067.34	135.968	998.711	271	1033.13	1104.33	16	128.542	510.238	936.687	862.743	49	135	16	0.95106	0.904334	0.933304	1.03477	0.983935	1.01545			611775	1.12309e+06	1.03443e+06
272	1601	815267	509.224	130.51	844.309	139.7	838.683	272	1303.46	935.18	19	126.761	382.463	713.799	698.983	29	235	16	0.900676	0.917525	0.926926	1.03889	1.05833	1.06917			612323	1.14279e+06	1.11907e+06
273	1388	762526	549.37	126.716	904.677	131.75	885.837	273	1191.83	917.173	19	124.73	424.64	777.961	754.087	29	235	16	1.11028	1.08989	1.07883	0.962564	0.944887	0.935304			589400	1.07981e+06	1.04667e+06
274	1237	741132	599.137	132.37	860.371	139.081	773.618	274	1285.82	376.255	22	129.26	469.877	728.001	634.537	65	55	16	0.907328	0.940006	0.958693	0.999434	1.03543	1.05601			581238	900537	784922
275	1123	725612	646.137	131.496	905.96	139.546	801.423	275	1375.45	424.088	22	128.268	517.869	774.464	661.877	65	55	16	1.10214	1.06382	1.04309	1.00057	0.965782	0.946957			581567	869723	743288
276	1084	645257	595.256	147.485	895.315	160.595	735.335	276	1258.7	196.35	25	141.565	453.691	747.83	574.74	44	160	16	0.834416	0.871387	0.909563	0.928652	0.969798	1.01229			491801	810648	623018
277	974	673634	691.616	155.778	1013.99	171.406	803.292	277	1117.18	222.542	25	147.893	543.723	858.207	631.886	44	160	16	1.19844	1.1476	1.09943	1.07683	1.03114	0.987864			529586	835894	615457
278	1318	696831	528.703	140.11	783.418	150.282	697.324	278	1468.57	498.989	28	134.731	393.972	643.308	547.042	49	135	16	0.78498	0.899667	0.914521	0.987217	1.13145	1.15013			519255	847880	721001
279	1048	665333	634.86	137.714	852.765	150.276	748.449	279	1579.55	454.349	28	132.972	501.888	715.051	598.173	49	135	16	1.27392	1.11152	1.09347	1.01295	0.88382	0.869465			525979	749373	626885
280	1190	677326	569.182	135.024	832.646	145.916	668.009	280	1560.99	418.634	31	130.368	438.814	697.622	522.093	45	155	16	0.935562	1.02767	1.0137	1.02516	1.12609	1.11078			522189	830170	621291
281	1086	661355	608.983	147.665	826.502	166.784	681.819	281	1659.46	453.737	31	139.945	469.038	678.837	515.035	45	155	16	1.06888	0.973073	0.986481	0.975462	0.888031	0.900268			509375	737217	559328
282	1146	956349	834.51	144.847	1020.12	153.3	1140.72	282	994.243	839.753	34	140.734	693.776	875.277	987.419	26	250	16	0.998684	0.966471	0.963771	1.08896	1.05383	1.05089			795067	1.00307e+06	1.13158e+06
283	1051	885201	842.246	155.61	1061.25	173.74	1198.28	283	943.383	927.775	34	147.556	694.69	905.642	1024.54	26	250	16	1.00132	1.03469	1.03759	0.918311	0.948919	0.951578			730119	951830	1.07679e+06
284	1173	658237	561.157	133.735	900.799	142.597	877.325	284	1205.68	1913.09	37	128.971	432.186	767.064	734.728	56	100	16	1.07916	0.916568	0.90017	1.00545	0.853959	0.838681			506954	899766	861836
285	1259	666476	529.369	133.208	970.095	144.834	961.044	285	1142.9	1953.03	37	128.887	400.482	836.887	816.21	56	100	16	0.926643	1.09103	1.1109	0.994581	1.17102	1.19235			504207	1.05364e+06	1.02761e+06
286	711	795638	1119.04	198.107	1149	237.008	1451.14	286	816.864	727.604	40	176.396	942.645	950.89	1214.13	40	180	16	1.18878	1.2434	1.34193	1.07809	1.12763	1.21698			670221	676083	863249
287	784	745951	951.468	168.415	933.162	187.443	1092.21	287	790.648	616.211	40	158.515	792.953	764.747	904.769	40	180	16	0.8412	0.804243	0.745197	0.927568	0.886817	0.821708			621675	599562	709339
288	1584	806253	508.998	121.515	558.663	127.167	680.814	288	143.438	1267.9	43	119.302	389.696	437.148	553.647	40	180	16	0.939049	1.13633	1.08319	1.09856	1.32935	1.26718			617278	692442	876977
289	1354	723815	534.575	122.102	506.805	129.465	640.593	289	84.284	1292.55	43	119.585	414.99	384.703	511.128	40	180	16	1.06491	0.880029	0.923202	0.91028	0.752247	0.789151			561896	520888	692067
290	1700	925932	544.666	129.341	1002.45	136.22	976.176	290	511.503	1205.54	46	126.615	418.051	873.105	839.956	24	260	16	0.76057	0.220481	0.225266	0.999203	0.289659	0.295945			710687	1.48428e+06	1.42793e+06
291	1294	881837	681.481	135.004	4095	142.177	3870.9	291	384.101	1267.59	46	131.826	549.655	3959.99	3728.73	24	260	16	1.3148	4.53553	4.43919	1.0008	3.45234	3.37901			711254	5.12423e+06	4.82497e+06
292	1344	902523	671.52	144.218	1206.99	155.17	1108.16	292	591.133	1017.66	49	139.236	532.284	1062.77	952.986	32	220	16	1.09423	1.16259	1.13226	0.990997	1.05291	1.02545			715390	1.42836e+06	1.28081e+06
293	1484	920708	620.423	137.525	1051.67	145.57	987.235	293	525.065	942.115	49	133.975	486.448	914.144	841.665	32	220	16	0.913888	0.860151	0.883187	1.00908	0.949751	0.975186			721889	1.35659e+06	1.24903e+06
294	1571	996291	634.176	131.197	4095	134.937	4091.31	294	233.313	1069.22	52	129.579	504.597	3963.8	3956.37	31	225	16	1.0263	1.00049	1.01564	1.00518	0.979911	0.994744			792722	6.22713e+06	6.21546e+06
295	1604	998600	622.569	133.158	4095	138.759	4034.2	295	325.256	1042.72	52	130.901	491.668	3961.84	3895.45	31	225	16	0.974378	0.999505	0.984601	0.994845	1.0205	1.00528			788635	6.35479e+06	6.24829e+06
296	1489	880172	591.116	135.239	704.327	144.172	771.982	296	536.37	1151.81	55	131.357	459.759	569.088	627.81	27	245	16	0.929142	0.443195	0.688295	0.986799	0.470697	0.731007			684581	847372	934809
297	1402	873348	622.93	130.55	1414.61	136.785	1048.91	297	476.735	1255.35	55	128.109	494.821	1284.06	912.123	27	245	16	1.07626	2.25634	1.45286	1.01338	2.12451	1.36798			693739	1.80025e+06	1.2788e+06
298	1304	977700	749.77	128.466	935.136	133.418	830.939	298	1194.61	1352.61	58	126.402	623.368	806.67	697.521	10	330	16	1.19612	1.12128	1.11383	0.882704	0.827473	0.821981			812872	1.0519e+06	909567
299	1767	1142759	646.723	127.126	846.547	131.168	757.402	299	1108.66	1295.53	58	125.564	521.159	719.421	626.234	10	330	16	0.836037	0.891841	0.897799	1.13288	1.2085	1.21657			920888	1.27122e+06	1.10656e+06
300	1038	827297	797.011	134.554	573.915	142.882	679.064	300	752.799	808.053	1	130.684	666.327	439.361	536.182	71	25	17	0.970449	1.01253	1.01852	1.0175	1.06162	1.0679			691647	456057	556557
301	990	808898	817.069	134.678	568.603	144.289	670.721	301	722.233	846.367	1	130.452	686.617	433.925	526.432	71	25	17	1.03045	0.987627	0.981816	0.9828	0.941957	0.936414			679751	429586	521168
302	1141	791361	693.568	125.757	1031.59	131.19	1122.68	302	798.41	1385.08	4	123.289	570.279	905.828	991.486	69	35	17	0.725009	1.02344	1.09608	0.969795	1.36899	1.46616			650688	1.03355e+06	1.13129e+06
303	853	776012	909.744	126.021	1011.1	131.898	1036.47	303	733.903	1449.95	4	123.162	786.582	885.08	904.572	69	35	17	1.37929	0.977095	0.91234	1.03115	0.730466	0.682056			670954	754973	771600
304	965	799115	828.098	129.242	790.038	135.618	825.516	304	524.678	837.392	7	125.989	702.109	660.796	689.898	70	30	17	1.10835	0.976616	0.966636	1.02252	0.900989	0.891782			677535	637668	665752
305	1046	793905	758.991	128.974	805.592	136.338	850.048	305	507.397	903.792	7	125.518	633.473	676.618	713.71	70	30	17	0.902243	1.02394	1.03452	0.977975	1.10989	1.12135			662613	707742	746541
306	1248	813380	651.747	138.655	613.089	152.879	712.512	306	673.567	1183.69	10	131.95	519.797	474.434	559.633	66	50	17	0.863261	0.794296	0.818492	0.946704	0.871074	0.897608			648707	592094	698422
307	1138	832291	731.363	133.82	731.121	143.792	827.529	307	706.841	1132.86	10	129.231	602.132	597.301	683.737	66	50	17	1.1584	1.25898	1.22176	1.0563	1.14801	1.11407			685226	679729	778093
308	1055	804296	762.366	144.978	1403.73	157.732	1190.95	308	797.343	378.975	13	138.659	623.707	1258.75	1033.22	62	70	17	1.1324	1.09441	1.11482	1.06383	1.02814	1.04732			658011	1.32798e+06	1.09005e+06
309	1123	774499	689.67	145.693	1295.86	158.316	1085.12	309	825.879	311.935	13	138.885	550.785	1150.17	926.804	62	70	17	0.883083	0.913738	0.897005	0.940002	0.972633	0.954822			618532	1.29164e+06	1.0408e+06
310	1030	821181	797.263	138.598	1168.08	146.589	1097.41	310	1006.18	946.13	16	134.696	662.567	1029.48	950.826	68	40	17	0.87295	0.931726	0.996228	0.985897	1.05228	1.12513			682444	1.06037e+06	979351
311	912	815722	894.432	140.083	1245	149.775	1104.2	311	1015.29	896.231	16	135.434	758.998	1104.92	954.426	68	40	17	1.14554	1.07328	1.00379	1.0143	0.950319	0.888789			692206	1.00769e+06	870437
312	1088	790862	726.895	127.546	1114.86	132.815	1042.93	312	907.526	1351.82	19	125.081	601.814	987.317	910.114	69	35	17	0.936766	0.991932	1.01807	1.00811	1.06748	1.09561			654774	1.0742e+06	990204
313	1011	779185	770.707	131.947	1127.29	139.499	1033.46	313	909.462	1426.9	19	128.269	642.438	995.347	893.961	69	35	17	1.0675	1.00813	0.982252	0.991953	0.936785	0.912736			649505	1.0063e+06	903795
314	1135	734169	646.845	127.685	1013.71	135.003	1059.85	314	1281.93	1615.82	22	124.183	522.662	886.02	924.85	56	100	17	1.13828	0.940671	0.966982	0.997639	0.824449	0.84751			593221	1.00563e+06	1.0497e+06
315	1295	757288	584.778	129.086	1070.99	136.287	1092.72	315	1201.99	1561.76	22	125.608	459.17	941.902	956.429	56	100	17	0.878522	1.06307	1.03414	1.00237	1.21293	1.17993			594625	1.21976e+06	1.23858e+06
316	1223	761604	622.734	126.454	1049.35	131.346	1151.69	316	1250.56	1479.84	25	124.253	498.481	922.896	1020.34	54	110	17	0.886862	0.937127	0.946452	0.948934	1.00272	1.0127			609642	1.1287e+06	1.24788e+06
317	1143	788912	690.212	131.05	1115.86	136.892	1214.96	317	1134.27	1408.99	25	128.139	562.073	984.814	1078.07	54	110	17	1.12757	1.06709	1.05658	1.05381	0.997289	0.987464			642449	1.12564e+06	1.23224e+06
318	1345	771832	573.853	129.558	805.268	137.513	846.613	318	1090.51	466.514	28	125.805	448.048	675.71	709.1	58	90	17	0.99299	0.922113	0.957644	0.977724	0.907937	0.942922			602625	908830	953740
319	1366	796360	582.987	138.144	870.928	150.062	890.525	319	1033.96	427.165	28	131.776	451.211	732.784	740.463	58	90	17	1.00706	1.08447	1.04423	1.02278	1.1014	1.06053			616354	1.00098e+06	1.01147e+06
320	1386	825460	595.57	133.28	1204.62	143.427	1254.07	320	391.724	1160.9	31	129.016	466.554	1071.34	1110.64	63	65	17	1.06643	1.09297	1.09054	1.00617	1.03121	1.02893			646644	1.48488e+06	1.53935e+06
321	1469	830045	565.041	131.183	1111.4	139.446	1157.88	321	375.135	1059.72	31	127.548	437.493	980.215	1018.43	63	65	17	0.937711	0.914942	0.916975	0.993866	0.969733	0.971888			642677	1.43994e+06	1.49608e+06
322	1385	841091	607.286	136.223	694.132	145.432	778.134	322	909.303	520.704	34	131.56	475.726	557.909	632.702	48	140	17	0.903009	1.01398	0.977683	0.977084	1.09716	1.05788			658881	772704	876292
323	1280	839093	655.541	133.09	683.305	141.047	788.191	323	947.557	567.3	34	128.718	526.823	550.215	647.144	48	140	17	1.10741	0.986209	1.02283	1.02345	0.911442	0.945283			674333	704275	828344
324	985	802586	814.808	141.946	1359.73	153.617	1446.59	324	344.542	1020.97	37	136.671	678.137	1217.79	1292.97	58	90	17	1.26118	1.09587	1.07413	1.02582	0.891357	0.873674			667965	1.19952e+06	1.27358e+06
325	1211	805670	665.293	131.739	1242.99	140.03	1343.77	325	391.047	981.816	37	127.594	537.699	1111.25	1203.74	58	90	17	0.792906	0.912516	0.930985	0.974832	1.12189	1.14459			651153	1.34572e+06	1.45773e+06
326	1003	800925	798.529	145.421	1167.44	159.1	1281.97	326	299.455	1004.87	40	138.942	659.587	1022.02	1122.87	59	85	17	1.18985	1.10616	1.09664	1.13767	1.05766	1.04855			661566	1.02509e+06	1.12624e+06
327	1049	716048	682.601	132.49	1056.43	140.786	1164.71	327	262.209	920.568	40	128.255	554.346	923.936	1023.92	59	85	17	0.840444	0.904027	0.911877	0.878989	0.945487	0.953698			581509	969209	1.0741e+06
328	1071	771207	720.081	138.195	728.759	147.74	830.946	328	1585.63	1133.63	43	133.501	586.58	590.564	683.206	65	55	17	0.964031	1.01927	1.00398	1.05895	1.11962	1.10283			628227	632494	731714
329	975	719165	737.605	133.144	712.545	140.632	821.131	329	1654.76	1079.36	43	129.139	608.466	579.401	680.499	65	55	17	1.03731	0.981098	0.996038	0.944331	0.893156	0.906757			593254	564916	663487
330	1747	824162	471.758	134.989	934.702	145.515	850.09	330	627.72	325.837	46	130.473	341.285	799.713	704.575	49	135	17	0.774657	0.912013	0.881978	0.898622	1.05796	1.02312			596225	1.3971e+06	1.23089e+06
331	1506	854113	567.14	129.754	1006.62	137.389	936.247	331	662.458	363.564	46	126.577	440.563	876.866	798.858	49	135	17	1.29089	1.09648	1.13382	1.11281	0.945216	0.977405			663488	1.32056e+06	1.20308e+06
332	1241	825482	665.175	151.691	928.244	168.687	931.102	332	863.305	331.417	49	142.882	522.293	776.553	762.415	48	140	17	1.10519	1.14277	1.16825	1.07996	1.11667	1.14157			648166	963702	946157
333	1270	772088	607.943	140.638	820.176	151.607	804.22	333	837.142	247.151	49	135.363	472.58	679.538	652.613	48	140	17	0.904818	0.87507	0.855981	0.925962	0.895519	0.875984			600177	863013	828819
334	1321	745680	564.481	122.897	715.306	129.409	777.518	334	68.307	1218.6	52	120.296	444.185	592.409	648.109	46	150	17	1.03251	1.00662	0.982144	0.971474	0.94711	0.924083			586768	782572	856152
335	1404	777427	553.723	127.578	716.092	137.443	797.335	335	100.914	1301.62	52	123.525	430.198	588.514	659.892	46	150	17	0.968511	0.993425	1.01818	1.02936	1.05584	1.08215			603998	826274	926488
336	1313	758301	577.533	126.6	664.069	136.513	764.257	336	138.972	1382.74	55	122.841	454.692	537.469	627.744	41	175	17	1.04796	0.955546	0.923825	0.916699	0.835864	0.808116			597011	705697	824228
337	1501	838340	558.521	128.568	691.041	137.674	817.179	337	189.785	1293.37	55	124.636	433.885	562.473	679.505	41	175	17	0.954239	1.04652	1.08246	1.09087	1.19637	1.23745			651261	844272	1.01994e+06
338	1191	808896	679.174	130.546	749.872	137.019	909.803	338	356.603	1228.78	58	127.225	551.949	619.326	772.784	50	130	17	0.988021	1.15803	1.13615	1.02236	1.19827	1.17563			657371	737617	920386
339	1151	790010	686.368	131.597	666.408	140.261	820.441	339	405.89	1219.7	58	127.727	558.641	534.811	680.18	50	130	17	1.01212	0.863537	0.880168	0.978132	0.834535	0.850608			642996	615567	782887
340	1345	691371	514.03	123.219	335.031	131.167	490.199	340	1378.6	1679.95	61	120.221	393.809	211.812	359.032	62	70	17	1.00293	0.98152	0.99339	0.997001	0.975716	0.987516			529673	284887	482898
341	1353	692788	512.038	122.839	338.639	133.425	494.846	341	1442.39	1715.85	61	119.38	392.658	215.8	361.421	62	70	17	0.997077	1.01883	1.00665	1.00301	1.02489	1.01264			531266	291977	489003
342	538	539394	1002.59	130.929	870.79	142.774	893.651	342	106.875	1869.4	64	125.655	876.936	739.861	750.877	72	20	17	1.43232	1.21491	1.15168	1.06142	0.900307	0.853448			471792	398045	403972
343	726	528096	727.405	116.699	725.682	120.589	772.574	343	115.705	1930.38	64	115.157	612.248	608.983	651.985	72	20	17	0.698167	0.823105	0.868298	0.942136	1.11073	1.17172			444492	442122	473341
344	1065	686945	645.019	130.661	695.573	145.678	757.011	344	1693.31	975.312	1	123.244	521.775	564.912	611.333	49	135	18	0.884381	0.882257	0.872849	1.01276	1.01033	0.999553			555690	601631	651070
345	930	668367	718.674	138.273	778.576	157.222	857.61	345	1710.08	924.234	1	128.685	589.989	640.303	700.388	49	135	18	1.13073	1.13346	1.14567	0.987402	0.989779	1.00045			548690	595482	651361
346	1259	778126	618.051	126.476	976.913	132.552	838.635	346	1086.46	415.884	4	123.341	494.71	850.437	706.083	49	135	18	1.26471	1.19464	1.17794	1.08171	1.02177	1.00749			622840	1.0707e+06	888958
347	1472	763208	518.484	131.839	843.717	140.93	740.353	347	1178.83	438.295	4	127.32	391.164	711.878	599.423	49	135	18	0.790694	0.837073	0.848941	0.924465	0.978691	0.992567			575793	1.04788e+06	882351
348	1574	1061850	674.619	122.092	1105.12	129.514	1013.72	348	700.752	1003.73	7	118.831	555.788	983.024	884.205	16	300	18	1.0942	1.15312	1.15139	1.01849	1.07333	1.07173			874810	1.54728e+06	1.39174e+06
349	1691	1059044	626.283	121.043	973.536	126.859	894.802	349	589.393	990.52	7	118.342	507.941	852.493	767.943	16	300	18	0.913911	0.867215	0.868512	0.981845	0.931677	0.933071			858928	1.44157e+06	1.29859e+06
350	1161	783693	675.016	138.45	677.715	154.46	754.039	350	1226.57	1412.18	10	130.925	544.091	539.265	599.579	41	175	18	0.959754	0.934663	0.883247	0.988708	0.96286	0.909893			631690	626087	696111
351	1127	778206	690.511	128.41	705.372	139.051	817.886	351	1110.12	1397.28	10	123.604	566.907	576.962	678.835	41	175	18	1.04193	1.0699	1.13219	1.01142	1.03857	1.09903			638904	650236	765047
352	1098	806428	734.452	135.434	1244.18	147.946	1127.73	352	667.669	733.267	13	129.863	604.589	1108.75	979.782	58	90	18	1.27782	1.26937	1.24658	1.07513	1.06802	1.04885			663839	1.21741e+06	1.0758e+06
353	1305	780911	598.399	129.715	1003.18	140.157	926.133	353	710.661	763.882	13	125.258	473.141	873.465	785.976	58	90	18	0.782583	0.787793	0.802195	0.930119	0.936311	0.953428			617449	1.13987e+06	1.0257e+06
354	1140	738858	648.121	132.344	1209.14	145.848	1001.08	354	363.001	530.799	16	126.407	521.714	1076.8	855.23	58	90	18	0.893949	1.0318	1.00546	0.954215	1.10136	1.07324			594754	1.22755e+06	974962
355	1068	755330	707.238	128.001	1171.61	137.41	987.999	355	414.659	458.001	16	123.632	583.606	1043.61	850.589	58	90	18	1.11863	0.969181	0.994573	1.04798	0.907969	0.931758			623291	1.11458e+06	908429
356	840	804470	957.702	150.988	874.425	167.786	848.179	356	602.45	653.293	19	142.123	815.579	723.437	680.393	62	70	18	1.18611	1.24741	1.20625	1.0588	1.11352	1.07678			685086	607687	571530
357	941	770974	819.313	137.452	717.403	149.094	713.15	357	670.619	688.938	19	131.704	687.609	579.951	564.056	62	70	18	0.843093	0.801661	0.829015	0.944465	0.898051	0.928694			647040	545734	530777
358	942	725037	769.678	134.343	905.175	148.248	893.324	358	1294.68	1059.27	22	127.744	641.934	770.832	745.076	68	40	18	1.17266	1.14046	1.14351	1.02567	0.997502	1.00018			604702	726124	701862
359	1077	722523	670.866	127.981	803.879	137.492	789.06	359	1357.81	1062.34	22	123.451	547.415	675.898	651.568	68	40	18	0.852759	0.876842	0.874499	0.97497	1.0025	0.999825			589566	727942	701739
360	995	711190	714.764	139.03	1161.47	157.45	1131.24	360	1388.06	1002.54	25	130.944	583.82	1022.44	973.795	57	95	18	1.11442	1.01478	1.03886	1.02386	0.932323	0.954451			580901	1.01732e+06	968926
361	1083	703040	649.16	130.218	1137.76	140.423	1077.79	361	1433.38	1048.85	25	125.28	523.88	1007.54	937.365	57	95	18	0.897331	0.985436	0.96259	0.976693	1.07259	1.04772			567362	1.09117e+06	1.01517e+06
362	935	750021	802.161	129.803	708.003	139.823	808.668	362	779.54	1426.66	28	125.206	676.955	578.2	668.845	60	80	18	1.09792	1.16798	1.20736	0.9786	1.04105	1.07615			632953	540617	625370
363	1049	782977	746.403	135.923	630.966	148.934	702.908	363	832.876	1398.98	28	129.821	616.582	495.043	553.974	60	80	18	0.910817	0.85618	0.828255	1.02187	0.960569	0.92924			646795	519300	581119
364	1264	759022	600.492	132.592	1219.24	144.842	1164.98	364	1278.12	885.584	31	127.291	473.201	1086.65	1020.14	47	145	18	0.87452	1.03419	1.05097	1.00126	1.18407	1.20329			598126	1.37352e+06	1.28945e+06
365	1104	744470	674.339	142.719	1193.44	164.02	1134.68	365	1354.7	976.597	31	133.241	541.098	1050.72	970.661	47	145	18	1.14348	0.966941	0.9515	0.99874	0.844544	0.831057			597372	1.16e+06	1.07161e+06
366	1522	764227	502.12	123.726	780.813	132.15	796.628	366	1251.98	954.061	34	120.621	381.499	657.087	664.478	48	140	18	1.00844	1.06462	1.08499	0.963497	1.01717	1.03663			580641	1.00009e+06	1.01134e+06
367	1593	797067	500.356	126.245	743.446	137.098	749.524	367	1149.37	960.267	34	122.051	378.305	617.201	612.426	48	140	18	0.991628	0.939299	0.921665	1.03789	0.983116	0.96466			602640	983201	975595
368	1219	813105	667.026	123.12	1318.07	128.003	1099.51	368	516.505	768.781	37	120.638	546.388	1194.94	971.504	38	190	18	1.21582	1.19165	1.21662	1.01028	0.9902	1.01094			666047	1.45664e+06	1.18426e+06
369	1467	834103	568.577	123.173	1125.94	131.387	929.917	369	542.692	871.743	37	119.178	449.399	1002.76	798.53	38	190	18	0.822491	0.839172	0.821952	0.989823	1.0099	0.989175			659268	1.47105e+06	1.17144e+06
370	960	782542	815.148	136.855	1266.33	146.665	1209.47	370	832.656	745.355	40	131.044	684.104	1129.47	1062.81	60	80	18	0.987747	0.987516	1.0372	1.01307	1.01284	1.06379			656740	1.08429e+06	1.0203e+06
371	936	776021	829.082	143.357	1287.11	158.332	1183.03	371	927.023	728.412	40	136.492	692.59	1143.75	1024.69	60	80	18	1.0124	1.01264	0.964137	0.987094	0.987326	0.940034			648264	1.07055e+06	959114
372	1147	725408	632.439	123.079	845.868	130.098	831.302	372	820.587	1589.19	43	119.561	512.878	722.789	701.204	41	175	18	0.914846	0.92089	0.904118	0.9369	0.94309	0.925914			588271	829039	804281
373	1120	759349	677.99	119.771	904.652	124.803	900.37	373	846.929	1499.03	43	117.373	560.617	784.881	775.567	41	175	18	1.09308	1.08591	1.10605	1.06735	1.06034	1.08001			627891	879067	868635
374	997	644350	646.289	129.37	798.873	143.383	705.385	374	1696.24	445.987	46	122.74	523.549	669.503	562.002	67	45	18	1.19175	1.0896	1.09943	1.19056	1.08851	1.09833			521978	667494	560316
375	998	558318	559.437	125.395	739.841	137.769	648.946	375	1632.72	381.109	46	120.126	439.311	614.446	511.177	67	45	18	0.839102	0.917764	0.909564	0.839944	0.918685	0.910477			438432	613217	510155
376	1672	1386656	829.34	122.535	1044.14	130.219	990.315	376	1071.08	1034.14	49	119.38	709.96	921.607	860.096	2	370	18	1.05721	1.10271	1.13442	0.971242	1.01304	1.04217			1.18705e+06	1.54093e+06	1.43808e+06
377	1820	1460383	802.408	137.353	973.115	151.6	909.782	377	938.952	992.631	49	130.869	671.539	835.762	758.182	2	370	18	0.945883	0.906853	0.881509	1.02961	0.987125	0.959537			1.2222e+06	1.52109e+06	1.37989e+06
378	1136	809816	712.866	143.927	1309.51	159.495	1381.9	378	851.628	950.699	52	136.122	576.744	1165.58	1222.4	46	150	18	1.07386	1.19073	1.1853	1.07103	1.1876	1.18218			655181	1.3241e+06	1.38865e+06
379	1139	755617	663.404	131.253	1110.13	142.625	1173.92	379	959.622	937.992	52	126.33	537.074	978.876	1031.3	46	150	18	0.931217	0.839818	0.843667	0.933677	0.842036	0.845895			611727	1.11494e+06	1.17465e+06
380	1229	835350	679.699	158.243	1265.97	182.461	1118.3	380	1187.8	577.315	55	145.5	534.199	1107.73	935.839	51	125	18	1.04602	1.07567	1.09575	1.1267	1.15864	1.18026			656531	1.3614e+06	1.15015e+06
381	1141	733537	642.89	141.139	1170.94	159.074	1013.14	381	1292.83	600.509	55	132.195	510.695	1029.8	854.066	51	125	18	0.956001	0.929649	0.912621	0.887549	0.863083	0.847274			582703	1.175e+06	974489
382	2035	1196453	587.938	124.029	909.385	130.882	761.085	382	827.138	373.928	58	121.024	466.914	785.356	630.203	18	290	18	1.21125	1.16117	1.18129	1.14753	1.10009	1.11914			950170	1.5982e+06	1.28246e+06
383	2148	1080119	502.849	120.428	796.776	128.771	662.259	383	686.481	347.055	58	117.367	385.482	676.348	533.488	18	290	18	0.825595	0.861199	0.846534	0.871439	0.90902	0.89354			828015	1.4528e+06	1.14593e+06
0	1678	805560	480.072			150.179	248.569		1028.12	67.503	1	150.179	329.893		98.39	16	60	1	0.890097		0.916304	0.9063		0.932985	0.582176	0.171028	553560		165098
1	1648	861820	522.949			152.323	259.7		1058.32	166.733	1	152.323	370.626		107.377	16	60	1	1.12347		1.09134	1.10339		1.07183	0.582176	0.171028	610792		176957
2	1186	965075	813.723			179.154	388.425		1234.01	1066.17	4	179.154	634.569		209.271	20	40	1	0.976346		0.741549	0.935336		0.710401	0.778614	0.298784	752599		248195
3	1238	1022586	825.998			176.055	458.263		1188.77	1006.89	4	176.055	649.943		282.208	20	40	1	1.02423		1.34853	1.06913		1.40765	0.778614	0.298784	804629		349374
4	1391	966459	694.794			183.513	346.464		1302.02	1749.59	7	183.513	511.281		162.951	24	20	1	0.924619		0.866129	0.987823		0.925335	0.715575	0.23581	711192		226665
5	1302	944244	725.226			172.262	360.399		1239.67	1801.28	7	172.262	552.964		188.137	24	20	1	1.08153		1.15456	1.01233		1.08069	0.715575	0.23581	719959		244954
6	1597	945154	591.831			161.913	512.535		1000.74	464.72	10	161.913	429.918		350.622	15	65	1	0.833538		0.872194	0.981681		1.02721	0.692985	0.552528	686579		559943
7	1356	923987	681.406			165.631	567.631		952.882	544.879	10	165.631	515.775		402	15	65	1	1.19971		1.14653	1.01866		0.973513	0.692985	0.552528	699391		545112
8	1175	941880	801.6			181.67	362.776		579.248	1639.76	13	181.67	619.93		181.106	22	30	1	1.05367		0.974574	1.03		0.952682	0.71781	0.218084	728418		212800
9	1202	927692	771.79			183.435	369.266		555.355	1690.36	13	183.435	588.355		185.831	22	30	1	0.949067		1.02609	0.970875		1.04967	0.71781	0.218084	707203		223369
10	1566	1026003	655.174			168.584	353.586		462.777	1670.75	16	168.584	486.59		185.002	18	50	1	1.00327		1.08104	1.03159		1.11156	0.750331	0.275174	762000		289713
11	1523	996352	654.204			169.199	340.332		413.369	1612.21	16	169.199	485.005		171.133	18	50	1	0.996743		0.925033	0.969374		0.899633	0.750331	0.275174	738663		260636
12	1111	945869	851.367			189.4	660.55		1062.22	720.751	19	189.4	661.967		471.15	20	40	1	1.13179		1.10293	1.00916		0.983427	0.732106	0.527858	735445		523448
13	1246	948767	761.45			176.565	603.747		1088.97	757.732	19	176.565	584.885		427.182	20	40	1	0.883556		0.906679	0.990919		1.01685	0.732106	0.527858	728767		532269
14	1195	965384	807.853			168.299	612.295		808.452	1148.53	22	168.299	639.554		443.996	23	25	1	1.07878		1.16696	1.03214		1.11651	0.752367	0.502893	764267		530575
15	1249	948457	759.373			166.525	546.998		750.346	1144.14	22	166.525	592.848		380.473	23	25	1	0.926971		0.856929	0.968859		0.895652	0.752367	0.502893	740467		475211
16	1120	789396	704.818			175.83	348.039		1376.95	233.835	25	175.83	528.988		172.209	22	30	1	1.21288		1.17546	1.02061		0.989114	0.586485	0.193935	592467		192874
17	1331	813155	610.935			174.794	321.298		1446.52	218.188	25	174.794	436.141		146.504	22	30	1	0.824482		0.850734	0.979808		1.01101	0.586485	0.193935	580504		194997
18	658	778184	1182.65			195.904	741.561		57.112	772.665	28	195.904	986.746		545.657	24	20	1	0.980646		0.907553	1.07009		0.990331	0.628015	0.360795	649279		359042
19	603	720978	1195.65			189.432	790.672		104.121	735.564	28	189.432	1006.22		601.24	24	20	1	1.01974		1.10186	0.934499		1.00976	0.628015	0.360795	606751		362548
20	1328	645589	486.136			150.587	382.404		1711.25	1861.68	1	150.587	335.549		231.817	16	60	2	1.00218		0.976347	0.942558		0.918264	0.459187	0.321554	445609		307853
21	1412	676077	478.808			143.988	381.421		1661.62	1835.98	1	143.988	334.82		237.433	16	60	2	0.997827		1.02423	1.06094		1.08901	0.459187	0.321554	472766		335255
22	1436	830759	578.523			165.043	478.788		1188.25	1496.39	4	165.043	413.48		313.745	18	50	2	0.922458		0.983918	1.02686		1.09528	0.585992	0.430942	593757		450538
23	1290	795089	616.348			168.111	486.984		1239.42	1470.55	4	168.111	448.237		318.873	18	50	2	1.08406		1.01634	0.973842		0.913011	0.585992	0.430942	578226		411346
24	1261	797570	632.49			147.078	470.895		1206.18	1430.61	7	147.078	485.412		323.817	24	20	2	0.750296		0.784857	1.0397		1.08759	0.60042	0.391891	612105		408333
25	910	735657	808.414			161.453	574.034		1266.88	1421.16	7	161.453	646.961		412.581	24	20	2	1.33281		1.27412	0.96182		0.919466	0.60042	0.391891	588735		375449
26	988	736093	745.033			161.836	501.081		1354.33	1383.27	10	161.836	583.197		339.245	23	25	2	1.03974		1.0451	1.00713		1.01231	0.57416	0.333136	576199		335174
27	1020	735180	720.765			159.861	484.467		1369.68	1443.15	10	159.861	560.904		324.606	23	25	2	0.961774		0.956848	0.992925		0.987839	0.57416	0.333136	572122		331098
28	629	690797	1098.25			163.284	484.146		1323.98	1442.19	13	163.284	934.962		320.862	26	10	2	0.74062		0.822244	0.997538		1.10748	0.588817	0.192029	588091		201822
29	467	665308	1424.64			162.238	552.465		1317.86	1505.77	13	162.238	1262.4		390.227	26	10	2	1.35022		1.21618	1.00247		0.902953	0.588817	0.192029	589543		182236
30	900	778519	865.021			172.919	610.942		1179.94	254.716	16	172.919	692.102		438.023	21	35	2	1.19214		1.13635	1.0488		0.999721	0.6084	0.394276	622892		394221
31	1023	764252	747.069			166.513	551.978		1224.93	244.572	16	166.513	580.556		385.465	21	35	2	0.83883		0.880011	0.95347		1.00028	0.6084	0.394276	593909		394331
32	994	759886	764.473			170.185	451.835		780.958	160.133	19	170.185	594.288		281.65	21	35	2	0.94258		1.00541	0.941632		1.0044	0.60903	0.279347	590722		279960
33	995	792623	796.606			166.115	446.25		710.649	219.916	19	166.115	630.491		280.135	21	35	2	1.06092		0.994621	1.06199		0.995622	0.60903	0.279347	627339		278734
34	695	722651	1039.79			174.106	417.606		626.556	350.085	22	174.106	865.68		243.5	25	15	2	1.09737		0.985882	0.950959		0.854349	0.617161	0.183658	601648		169232
35	802	771987	962.577			173.706	420.693		692.385	372.778	22	173.706	788.871		246.987	25	15	2	0.911273		1.01432	1.05157		1.17048	0.617161	0.183658	632675		198084
36	1305	772465	591.927			148.775	431.434		1014.79	1697.75	25	148.775	443.152		282.659	20	40	2	1.05343		1.14409	1.02898		1.11754	0.570169	0.349472	578313		368870
37	1336	756536	566.269			145.592	392.653		1017.55	1759.32	25	145.592	420.677		247.061	20	40	2	0.949284		0.87406	0.971834		0.894823	0.570169	0.349472	562024		330073
38	1111	837411	753.745			178.028	607.028		1378.14	526.153	28	178.028	575.717		429	19	45	2	0.818527		0.819638	0.964352		0.96566	0.651444	0.485094	639622		476619
39	943	837155	887.757			184.4	707.802		1362.46	597.013	28	184.4	703.357		523.402	19	45	2	1.22171		1.22005	1.03697		1.03556	0.651444	0.485094	663266		493568
40	1163	710860	611.23			144.453	389.709		1687.2	1582	31	144.453	466.777		245.256	22	30	2	1.26892		1.14939	1.08034		0.978577	0.522676	0.288355	542862		285233
41	1366	711105	520.575			152.72	366.1		1652.55	1648.23	31	152.72	367.855		213.38	22	30	2	0.788074		0.87003	0.925632		1.02189	0.522676	0.288355	502490		291477
42	1126	844045	749.596			171.425	504.433		872.181	617.973	34	171.425	578.171		333.008	22	30	2	1.05582		1.11115	1.01611		1.06936	0.645859	0.362806	651021		374967
43	1170	836618	715.058			167.454	467.151		793.67	622.731	34	167.454	547.604		299.697	22	30	2	0.947132		0.899969	0.984142		0.935137	0.645859	0.362806	640697		350645
44	1465	800566	546.461			155.988	378.224		1200.19	1666.15	1	155.988	390.473		222.236	16	60	3	1.14895		1.00697	1.01398		0.88868	0.568099	0.345967	572043		325576
45	1660	802455	483.407			143.555	364.253		1177.45	1741.72	1	143.555	339.852		220.698	16	60	3	0.87036		0.993079	0.98621		1.12526	0.568099	0.345967	564154		366359
46	603	702501	1165.01			160.436	580.151		185.698	1046.5	4	160.436	1004.57		419.715	26	10	3	0.948842		1.03754	1.0217		1.11721	0.599325	0.239812	605758		253088
47	560	686548	1225.98			167.242	571.771		241.378	1020.75	4	167.242	1058.74		404.529	26	10	3	1.05392		0.963818	0.978761		0.895088	0.599325	0.239812	592893		226536
48	1312	741016	564.799			146.379	336.614		100.781	1212.68	7	146.379	418.42		190.235	23	25	3	0.755504		0.863358	0.967045		1.1051	0.558321	0.23772	548967		249588
49	1025	712807	695.421			141.592	361.935		162.647	1157.4	7	141.592	553.829		220.343	23	25	3	1.32362		1.15827	1.03408		0.904896	0.558321	0.23772	567675		225852
50	634	700954	1105.61			175.774	451.194		901.15	1745.46	10	175.774	929.832		275.42	26	10	3	0.969046		1.01192	1.05744		1.10423	0.573501	0.166375	589513		174616
51	581	649602	1118.08			158.543	430.719		899.534	1801.9	10	158.543	959.533		272.176	26	10	3	1.03194		0.988222	0.945676		0.90561	0.573501	0.166375	557489		158134
52	974	825100	847.125			178.705	810.769		699.685	872.658	13	178.705	668.42		632.064	15	65	3	1.16016		1.16088	1.01985		1.02049	0.644704	0.60945	651041		615630
53	1108	844037	761.766			185.623	730.091		758.018	831.223	13	185.623	576.143		544.468	15	65	3	0.861948		0.861413	0.980532		0.979923	0.644704	0.60945	638366		603271
54	1901	858614	451.664			137.745	323.85		353.84	1224.51	16	137.745	313.919		186.105	16	60	3	0.948479		1.04044	1.0625		1.16552	0.579209	0.328665	596760		353786
55	1697	811783	478.364			147.393	326.264		431.468	1270.44	16	147.393	330.971		178.871	16	60	3	1.05432		0.961129	0.941179		0.857989	0.579209	0.328665	561658		303544
56	1485	800246	538.886			139.167	321.586		650.689	1457.29	19	139.167	399.719		182.419	20	40	3	0.822215		0.871984	0.973676		1.03261	0.601607	0.266615	593583		270892
57	1254	784757	625.803			139.654	348.854		657.577	1552.08	19	139.654	486.149		209.2	20	40	3	1.21623		1.14681	1.02704		0.968418	0.601607	0.266615	609631		262337
58	1462	823532	563.291			149.283	317.838		780.296	1264.92	22	149.283	414.008		168.555	21	35	3	1.1281		0.999626	1.03404		0.916272	0.595318	0.257687	605280		246427
59	1595	826352	518.089			151.094	319.712		805.45	1388.37	22	151.094	366.995		168.618	21	35	3	0.886444		1.00037	0.967085		1.09138	0.595318	0.257687	585357		268946
60	987	702415	711.667			148.555	523.147		1561.45	999.948	1	148.555	563.112		374.592	23	25	4	1.00484		0.930508	0.99978		0.925818	0.555853	0.384534	555792		369722
61	992	700487	706.136			145.739	548.306		1606.46	1041.66	1	145.739	560.397		402.567	23	25	4	0.995179		1.07468	1.00022		1.08013	0.555853	0.384534	555914		399346
62	1434	714203	498.05			129.06	321.23		270.862	715.746	4	129.06	368.99		192.17	21	35	4	0.819763		0.92099	0.976362		1.09693	0.535537	0.263397	529132		275572
63	1204	711590	591.022			140.904	349.56		353.28	715.525	4	140.904	450.118		208.656	21	35	4	1.21987		1.08579	1.02421		0.911638	0.535537	0.263397	541942		251222
64	433	549404	1268.83			168.253	488.716		1740.42	551.275	7	168.253	1100.58		320.463	26	10	4	1.15212		1.09563	1.03715		0.986295	0.468015	0.139725	476550		138760
65	481	537787	1118.06			162.799	455.291		1794.08	529.635	7	162.799	955.261		292.492	26	10	4	0.867963		0.912717	0.964181		1.0139	0.468015	0.139725	459481		140689
66	894	709434	793.55			169.419	955.626		1254.38	1347.37	10	169.419	624.131		786.207	17	55	4	1.10199		2.14515	1.00222		1.95093	0.557356	0.531572	557973		702869
67	983	724688	737.221			170.854	537.359		1228.92	1273.89	10	170.854	566.367		366.505	17	55	4	0.907449		0.466169	0.997788		0.512577	0.557356	0.531572	556739		360274
68	1272	586832	461.346			127.381	336.042		66.492	285.105	13	127.381	333.965		208.661	16	60	4	0.973177		0.946691	0.94207		0.916431	0.437864	0.277518	424803		265417
69	1314	637670	485.289			142.119	362.53		98.252	345.372	13	142.119	343.17		220.411	16	60	4	1.02756		1.05631	1.06149		1.09119	0.437864	0.277518	450925		289620
70	1280	767178	599.358			145.491	549.427		1181.71	1633.68	16	145.491	453.867		403.936	16	60	4	1.11372		0.958525	1.04513		0.899496	0.568406	0.545923	580950		517038
71	1364	767867	562.952			155.429	576.843		1150.82	1551.69	16	155.429	407.523		421.414	16	60	4	0.897891		1.04327	0.956815		1.11173	0.568406	0.545923	555861		574809
72	364	515869	1417.22			158.402	771.734		1576.64	982.349	1	158.402	1258.82		613.332	26	10	5	1.15881		1.12205	1.08433		1.04994	0.440393	0.217943	458211		223253
73	389	486876	1251.61			165.3	711.915		1609.87	943.056	1	165.3	1086.31		546.615	26	10	5	0.862957		0.891222	0.922227		0.952432	0.440393	0.217943	422574		212633
74	1087	698945	643.004			150.398	592.334		1185.94	1242.66	4	150.398	492.606		441.936	21	35	5	1.03741		0.912951	1.05193		0.925726	0.522246	0.499656	535463		480384
75	1072	674792	629.47			154.629	638.703		1200.9	1171.69	4	154.629	474.841		484.074	21	35	5	0.963937		1.09535	0.950635		1.08023	0.522246	0.499656	509030		518927
76	409	533836	1305.22			173.661	987.606		778.973	966.017	7	173.661	1131.56		813.945	25	15	5	1.17136		1.17427	1.0215		1.02404	0.457937	0.328996	462808		332904
77	469	536051	1142.97			176.94	870.092		727.67	964.154	7	176.94	966.026		693.152	25	15	5	0.853711		0.851596	0.97895		0.976524	0.457937	0.328996	453066		325088
78	707	581893	823.045			167.7	1086.64		1100.05	935.661	10	167.7	655.345		918.938	23	25	5	0.971673		1.01814	1.03929		1.08899	0.45457	0.623142	463329		649689
79	661	558994	845.679			171.229	1073.79		1144.13	989.141	10	171.229	674.45		902.565	23	25	5	1.02915		0.982183	0.962192		0.918278	0.45457	0.623142	445811		596595
80	581	564451	971.516			184.12	1232.12		1195.38	971.437	13	184.12	787.396		1048	20	40	5	1.24625		1.13792	0.934287		0.853074	0.473565	0.661322	457477		608887
81	775	620484	800.625			168.814	1089.79		1232.43	930.779	13	168.814	631.811		920.977	20	40	5	0.802406		0.878796	1.07033		1.17223	0.473565	0.661322	489654		713757
82	862	608444	705.852			163.215	1005.66		362.864	287.101	16	163.215	542.637		842.45	21	35	5	0.98589		1.03047	1.02637		1.07279	0.461743	0.701556	467753		726192
83	828	594098	717.51			167.107	984.643		318.851	262.347	16	167.107	550.403		817.536	21	35	5	1.01431		0.970427	0.974304		0.93215	0.461743	0.701556	455734		676920
84	1056	576481	545.91			153.488	558.417		121.925	318.04	19	153.488	392.422		404.929	20	40	5	1.00983		0.892665	0.933786		0.825442	0.42909	0.472818	414398		427605
85	1142	623718	546.163			157.562	611.18		169.741	308.334	19	157.562	388.601		453.618	20	40	5	0.990263		1.12024	1.07091		1.21147	0.42909	0.472818	443782		518032
86	1098	549928	500.845			144.395	274.136		136.56	190.323	22	144.395	356.45		129.741	21	35	5	0.78964		0.715753	0.902211		0.817791	0.412593	0.158326	391382		142456
87	961	585942	609.721			158.313	339.578		209.313	229.787	22	158.313	451.408		181.265	21	35	5	1.2664		1.39713	1.10839		1.22281	0.412593	0.158326	433803		174196
88	835	552316	661.456			153.698	473.686		209.439	194.113	25	153.698	507.758		319.988	21	35	5	0.858092		0.720444	0.985567		0.82747	0.427082	0.295045	423978		267190
89	727	550511	757.237			165.508	609.662		279.579	186.109	25	165.508	591.729		444.154	21	35	5	1.16538		1.38803	1.01464		1.2085	0.427082	0.295045	430187		322900
90	1110	643016	579.294			158.423	683.152		279.411	326.622	28	158.423	420.871		524.729	15	65	5	0.889189		0.902867	0.986014		1.00118	0.47048	0.582106	467167		582449
91	1001	636031	635.396			162.076	743.257		329.377	292.568	28	162.076	473.32		581.181	15	65	5	1.12462		1.10758	1.01418		0.99882	0.47048	0.582106	473793		581762
92	920	632921	687.958			166.776	899.814		1364.91	989.338	31	166.776	521.182		733.038	17	55	5	1.1826		1.18603	1.02544		1.02841	0.473539	0.665079	479487		674395
93	1061	644221	607.183			166.475	784.537		1382.25	891.912	31	166.475	440.708		618.062	17	55	5	0.845593		0.843151	0.97519		0.972373	0.473539	0.665079	467591		655764
94	1234	707159	573.062			160.324	649.215		1510.06	1060.3	34	160.324	412.738		488.891	19	45	5	1.19326		1.18341	1.04953		1.04086	0.497301	0.591449	509319		603291
95	1403	709262	505.532			159.642	572.761		1561.47	1144.4	34	159.642	345.89		413.119	19	45	5	0.838038		0.845012	0.952809		0.960739	0.497301	0.591449	485284		579606
96	670	535966	799.949			171.78	665.41		194.284	1195.71	37	171.78	628.169		493.63	22	30	5	1.27664		1.21265	1.01706		0.966083	0.417343	0.336538	420873		330732
97	841	556450	661.653			169.605	576.672		132.511	1163.38	37	169.605	492.048		407.067	22	30	5	0.783305		0.82464	0.983223		1.03511	0.417343	0.336538	413812		342343
98	600	598628	997.713			149.651	563.373		1748.23	688.521	1	149.651	848.062		413.722	25	15	6	0.78335		0.790384	1.02399		1.03318	0.502877	0.244247	508837		248233
99	459	568629	1238.84			156.234	679.678		1761.07	752.261	1	156.234	1082.61		523.444	25	15	6	1.27657		1.26521	0.976575		0.967883	0.502877	0.244247	496918		240261
100	1295	719781	555.815			147.7	459.449		1190.38	847.794	4	147.7	408.115		311.749	19	45	6	0.830848		0.921375	0.944643		1.04757	0.543995	0.394549	528509		403715
101	1139	726536	637.872			146.669	485.021		1283.89	810.297	4	146.669	491.203		338.352	19	45	6	1.20359		1.08533	1.0586		0.954592	0.543995	0.394549	559480		385383
102	1425	747632	524.654			139.016	471.094		1312.04	779.839	7	139.016	385.638		332.078	17	55	6	1.20783		1.18189	0.996043		0.974652	0.550626	0.479365	549534		473211
103	1728	782743	452.976			133.695	414.666		1401.99	720.496	7	133.695	319.281		280.971	17	55	6	0.827929		0.846099	1.00397		1.02601	0.550626	0.479365	551718		485518
104	1013	693829	684.925			142.251	481.377		1263.76	881.725	10	142.251	542.674		339.126	21	35	6	1.20848		1.13334	0.980139		0.919194	0.555299	0.358635	549729		343535
105	1249	731043	585.303			136.249	435.476		1325.81	939.979	10	136.249	449.054		299.227	21	35	6	0.827484		0.882348	1.02026		1.08791	0.555299	0.358635	560868		373735
106	1208	696196	576.321			149.183	542.882		1152.4	1078	13	149.183	427.138		393.699	18	50	6	0.974073		1.03051	0.934615		0.988768	0.534032	0.47829	515983		475588
107	1259	733277	582.428			143.921	525.963		1242.22	1045.97	13	143.921	438.507		382.042	18	50	6	1.02662		0.970391	1.06996		1.01136	0.534032	0.47829	552080		480991
108	1066	624508	585.842			145.523	570.399		553.981	1178.89	16	145.523	440.319		424.876	17	55	6	0.914172		0.924427	1.01406		1.02543	0.466127	0.447302	469380		452918
109	961	607269	631.914			150.255	609.865		606.795	1287.15	16	150.255	481.659		459.61	17	55	6	1.09389		1.08175	0.98614		0.975199	0.466127	0.447302	462874		441685
110	443	705732	1593.07			182.136	977.763		1438.2	973.695	1	182.136	1410.94		795.627	26	10	7	1.19876		1.19544	0.992621		0.989868	0.627369	0.354267	625046		352463
111	535	722567	1350.59			173.598	839.15		1478.36	941.115	1	173.598	1176.99		665.552	26	10	7	0.834193		0.836513	1.00743		1.01024	0.627369	0.354267	629692		356070
112	428	702724	1641.88			181.161	859.091		1240.92	1221.44	4	181.161	1460.72		677.93	26	10	7	1.03659		1.11543	1.05633		1.13668	0.608518	0.272709	625187		290154
113	420	664301	1581.67			172.506	780.279		1264.26	1279.35	4	172.506	1409.16		607.773	26	10	7	0.964706		0.896513	0.946674		0.879756	0.608518	0.272709	591848		255265
114	699	715709	1023.9			169.59	448.112		651.005	593.823	7	169.59	854.314		278.522	25	15	7	0.807598		0.797043	0.986907		0.974009	0.601127	0.197284	597165		194687
115	572	703490	1229.88			172.032	521.476		633.966	652.924	7	172.032	1057.85		349.444	25	15	7	1.23824		1.25464	1.01327		1.02668	0.601127	0.197284	605088		199882
116	1176	786726	668.985			158.67	465.232		405.397	386.329	10	158.67	510.315		306.562	20	40	7	1.1127		1.08613	1.02872		1.00416	0.591752	0.35977	600130		360517
117	1272	774537	608.913			150.286	432.537		444.749	290.016	10	150.286	458.627		282.251	20	40	7	0.898714		0.920698	0.972078		0.995857	0.591752	0.35977	583374		359023
118	1098	789438	718.978			157.751	490.838		1509.97	1270.77	13	157.751	561.227		333.087	21	35	7	0.943878		1.00904	1.0302		1.10132	0.607196	0.348907	616227		365730
119	1006	764966	760.404			165.807	495.91		1516.82	1211.77	13	165.807	594.597		330.103	21	35	7	1.05946		0.991041	0.970688		0.908003	0.607196	0.348907	598165		332084
120	1199	753893	628.768			160.178	685.731		1773.03	1330.84	16	160.178	468.59		525.553	17	55	7	0.731803		0.741739	0.922641		0.935168	0.585393	0.651981	561839		630138
121	951	769047	808.672			168.349	876.891		1697.07	1249.04	16	168.349	640.323		708.542	17	55	7	1.36649		1.34818	1.08385		1.06933	0.585393	0.651981	608947		673823
122	1158	790195	682.379			163.914	385.957		527.911	397.121	19	163.914	518.465		222.043	17	55	7	0.987693		0.992699	0.945247		0.950038	0.617771	0.263887	600382		257126
123	1210	828138	684.412			159.487	383.163		563.393	445.228	19	159.487	524.925		223.676	17	55	7	1.01246		1.00735	1.05792		1.05259	0.617771	0.263887	635159		270648
124	1320	850625	644.413			162.272	901.088		484.654	716.383	22	162.272	482.141		738.816	18	50	7	1.14207		1.09123	1.03539		0.9893	0.625549	0.980511	636426		975237
125	1456	844306	579.88			157.715	834.765		415.888	655.317	22	157.715	422.165		677.05	18	50	7	0.875605		0.916399	0.965819		1.01082	0.625549	0.980511	614672		985785
126	1083	837868	773.655			169.246	587.707		615.763	709.149	25	169.246	604.409		418.461	15	65	7	1.11961		1.20359	1.05073		1.12954	0.638775	0.427207	654575		453193
127	1154	816105	707.197			167.358	515.036		654.885	777.322	25	167.358	539.839		347.678	15	65	7	0.893168		0.830849	0.951723		0.885319	0.638775	0.427207	622974		401220
128	1791	832022	464.557			133.768	368.482		1305.24	358.078	28	133.768	330.789		234.714	20	40	7	0.724246		0.793738	0.961545		1.05381	0.60429	0.409641	592443		420373
129	1349	821993	609.335			152.599	448.306		1372.78	454.989	28	152.599	456.736		295.707	20	40	7	1.38075		1.25986	1.03999		0.94894	0.60429	0.409641	616137		398909
130	899	773317	860.197			181.792	639.274		1624.62	1073.58	31	181.792	678.405		457.482	15	65	7	1.268		1.11046	1.01689		0.890548	0.604821	0.43655	609886		411276
131	1121	793631	707.967			172.949	584.924		1735.32	1175.3	31	172.949	535.018		411.975	15	65	7	0.788641		0.900527	0.983389		1.1229	0.604821	0.43655	599755		461824
132	663	770709	1162.46			176.316	934.195		1373.67	595.113	1	176.316	986.141		757.879	25	15	8	0.954712		0.926744	1.02093		0.991018	0.647111	0.504751	653811		502474
133	620	748884	1207.88			174.957	992.744		1332.59	635.076	1	174.957	1032.92		817.787	25	15	8	1.04744		1.07905	0.979503		1.00906	0.647111	0.504751	640410		507028
134	755	759461	1005.91			174.02	774.291		1120.56	815.958	4	174.02	831.889		600.271	25	15	8	0.938848		0.879032	0.969672		0.907893	0.637898	0.476194	628076		453205
135	731	774515	1059.53			173.454	856.331		1150.83	874.4	4	173.454	886.074		682.877	25	15	8	1.06513		1.13761	1.03128		1.10145	0.637898	0.476194	647720		499183
136	632	712188	1126.88			147.662	635.225		654.326	1090.62	7	147.662	979.218		487.563	25	15	8	0.739913		0.819228	0.968167		1.07195	0.62904	0.297798	618866		308140
137	483	716562	1483.57			160.141	755.29		697.103	1052.49	7	160.141	1323.42		595.149	25	15	8	1.35151		1.22066	1.03288		0.932878	0.62904	0.297798	639214		287457
138	634	690630	1089.32			166.348	407.741		395.657	904.356	10	166.348	922.974		241.393	25	15	8	1.06847		0.963333	1.00357		0.90482	0.584123	0.161093	585166		153043
139	675	687601	1018.67			154.844	405.425		388.343	960.654	10	154.844	863.824		250.581	25	15	8	0.935914		1.03806	0.996438		1.10519	0.584123	0.161093	583081		169142
140	1184	846418	714.88			156.688	438.033		722.116	1068.81	13	156.688	558.192		281.345	16	60	8	1.12204		1.15611	1.02666		1.05783	0.65232	0.324007	660899		333112
141	1294	847995	655.328			157.847	401.202		786.14	1085.02	13	157.847	497.481		243.355	16	60	8	0.891236		0.86497	0.974037		0.94533	0.65232	0.324007	643740		314901
142	1270	854955	673.193			156.084	421.185		731.201	1007.09	16	156.084	517.109		265.101	17	55	8	0.987548		1.04725	1.01307		1.07432	0.652491	0.325033	656728		336678
143	1238	845037	682.582			158.953	412.094		811.199	1030.13	16	158.953	523.629		253.141	17	55	8	1.01261		0.954885	0.987094		0.930825	0.652491	0.325033	648253		313389
144	1234	851477	690.014			158.038	417.728		1139.54	543.911	19	158.038	531.976		259.69	19	45	8	1.30768		1.31334	1.00855		1.01291	0.653677	0.318415	656458		320457
145	1600	895365	559.603			152.793	350.526		1233.28	523.887	19	152.793	406.81		197.733	19	45	8	0.764715		0.761419	0.991527		0.987254	0.653677	0.318415	650896		316373
146	1379	877766	636.524			166.946	412.85		1363.44	525.427	22	166.946	469.578		245.904	20	40	8	1.04544		1.05227	1.08071		1.08777	0.623368	0.325421	647548		339102
147	1334	806349	604.46			155.293	388.981		1415.38	432.715	22	155.293	449.167		233.688	20	40	8	0.956533		0.950322	0.925319		0.919311	0.623368	0.325421	599189		311740
148	1153	849299	736.599			164.266	753.179		1421.19	572.47	25	164.266	572.333		588.913	21	35	8	1.00244		0.941297	1.02284		0.960456	0.652531	0.692995	659900		679017
149	1130	839777	743.165			172.225	797.865		1415.01	665.85	25	172.225	570.94		625.64	21	35	8	0.997566		1.06236	0.977667		1.04117	0.652531	0.692995	645162		706973
150	1536	831358	541.249			137.509	427.65		666.017	603.185	28	137.509	403.74		290.141	23	25	8	0.9569		1.01959	1.02069		1.08756	0.613858	0.427716	620145		445657
151	1440	801031	556.272			134.347	418.913		687.967	519.687	28	134.347	421.925		284.566	23	25	8	1.04504		0.980785	0.979726		0.919486	0.613858	0.427716	607572		409775
