# Supplementary material for: Inheritance of OCT4 predetermines fate choice in human embryonic stem cells
Source: Mol Syst Biol. 2018 Sep 3;14(9):e8140. doi: 10.15252/msb.20178140 (PMC6120590; doi:10.15252/msb.20178140)
Supplement: Supplementary file 2 — Dataset EV1 [file MSB-14-e8140-s002.zip › Dataset_EV1/plotmixedratiofates.m]

function [] = plotmixedratiofates(cell_data)
fprintf('PLOTMIXEDRATIOFATES');

set(0,'DefaultFigureWindowStyle','docked')

num_cells = length(cell_data);

cid = [cell_data.CellID];
sid = [cell_data.SisterID];
pid = [cell_data.ParentID];
r = [cell_data.ratio];
fate = {cell_data.Fate};

mixed_idx = strcmp({cell_data.Fate},'Mixed')';

child_of_mixed = false(num_cells,1);

r4 = r(2,:)';

figure
hold on
for i = 1:num_cells
    if mixed_idx(i)
        kids = find(pid==cid(i));
        if length(kids)==2
            idx1 = kids(1);
            idx2 = kids(2);
            child_of_mixed(idx1) = true;
            child_of_mixed(idx2) = true;
            if strcmp(fate(idx1),'Pluripotent') && ...
               strcmp(fate(idx2),'Differentiated')
               plot([1,2],[r4(idx1),r4(idx2)])
            elseif strcmp(fate(idx2),'Pluripotent') && ...
               strcmp(fate(idx1),'Differentiated')
               plot([1,2],[r4(idx2),r4(idx1)])
            end
        end
    end
end

figure
plotSpread(r4(child_of_mixed),'distributionIdx',fate(child_of_mixed))
