# Supplementary material for: Inheritance of OCT4 predetermines fate choice in human embryonic stem cells
Source: Mol Syst Biol. 2018 Sep 3;14(9):e8140. doi: 10.15252/msb.20178140 (PMC6120590; doi:10.15252/msb.20178140)
Supplement: Supplementary file 2 — Dataset EV1 [file MSB-14-e8140-s002.zip › Dataset_EV1/plotsharecorr.m]

function [] = plotsharecorr(cell_data,pluri_only,diff_only,pluri_and_diff)

figure('Name','Fig S9')
set(0,'DefaultFigureWindowStyle','docked')

cid = [cell_data.CellID];
sid = [cell_data.SisterID];
pid = [cell_data.ParentID];
fate = {cell_data.Fate}';
o = [cell_data.MeanIntensity];
a = [cell_data.Area];
s = [cell_data.SumIntensity];
u = nanmean(o,1)';
t = [cell_data.t];
locs = [cell_data.Peak_Locations]';
pks = sum(~isnan(locs),2);
lts = [cell_data.lifetime]'/12;
freq = pks ./ lts;

hrs_per_frame = 5/60;

min_time = min(t,[],1)';
max_time = max(t,[],1)';

% Define cells IDs before and after BMP4 treatment
% (treatment occurs at frame 525, and 817 is the last frame of the movie)
before_diff = (min_time>1&max_time<525);
after_diff = (min_time>524&max_time<817);

%%%%%%%%%%%%%%%%%%%%%%%%%%%%%%%%%%%%%%%%%%%%%%%%%%%%%%%%%%%%%%%%%%%%%%%%%%%

% Correlation between: x: log2 ratio of sum OCT4 intensity between sisters up to
%                         time, t
%                      y: log2 ratio of sum OCT4 intensity between sisters from
%                         time t until end of sister lifetimes
% (before BMP4 treatment)
% i.e., how well does initial ratio bewteen sisters predict their final 
%       OCT4 ratio?
s1_id = cid(~isnan(sid)'&before_diff);
s2_id = sid(~isnan(sid)'&before_diff);
p_id = pid(~isnan(sid)'&before_diff);

s1_idx = nan(length(s1_id),1);
s2_idx = nan(length(s2_id),1);
p_idx = nan(length(p_id),1);
s1_final = nan(length(p_id),1);
s2_final = nan(length(p_id),1);
p_o_final = nan(length(p_id),1);
for i = 1:length(s1_idx)
    s1_idx(i) = find(cid==s1_id(i));
    s2_idx(i) = find(cid==s2_id(i));
    p_idx(i) = find(cid==p_id(i));
    s1_final(i) = o(find(~isnan(o(:,s1_idx(i))), 1, 'last' ),s1_idx(i));
    s2_final(i) = o(find(~isnan(o(:,s2_idx(i))), 1, 'last' ),s2_idx(i));
    p_o_final(i) = o(find(~isnan(o(:,p_idx(i))), 1, 'last' ),p_idx(i));
end

subplot(3,2,1)
set(gca,'XLim',[0,2],'FontSize',6,'TickLength',[0.03 0.03],'Box','on','XMinorTick','on','YMinorTick','on')
title('<OCT4_{sis_{1}}>/ <OCT4_{sis_{2}}>')
ylabel('\rho')
xlabel('h after div')
hold on
subplot(3,2,2)
set(gca,'XLim',[0,2],'YScale','Log','FontSize',6,'TickLength',[0.03 0.03],'Box','on','XMinorTick','on','YMinorTick','on')
title('before BMP4')
ylabel('\it{P}')
xlabel('h after div')
hold on
ts = 2:25;
for i = 1:length(ts)
    x = log2(nanmean(o(2:ts(i),s1_idx),1) ./ nanmean(o(2:ts(i),s2_idx),1));
    y = log2(nanmean(o(ts(i)+1:end,s1_idx),1) ./ nanmean(o(ts(i)+1:end,s2_idx),1));
    c = nan(size(x));
    for j = 1:length(c)
        switch fate{s1_idx(j)}
            case 'Pluripotent'
                c(j) = 1;
            case 'Mixed'
                c(j) = 2;
            case 'Differentiated'
                c(j) = 3;
            case 'Unknown'
                c(j) = 4;
        end
    end
    %scatter(x,y,10,c,'filled')
    %[~,m,b] = regression(x,y,'one');
    idx_nan = isnan(x) | isnan(y) | isinf(y);
    [r,p] = corrcoef(x(~idx_nan),y(~idx_nan));
    subplot(3,2,1)
    plot((ts(i)-1)*hrs_per_frame,r(2,1),'.b')
    subplot(3,2,2)
    plot((ts(i)-1)*hrs_per_frame,p(2,1),'.b')
end

% Correlation between: x: log2 ratio of sum OCT4 intensity between sisters up to
%                         time t
%                      y: log2 ratio of sum OCT4 intensity between sisters from
%                         time t until end of sisters' lifetimes
% (after BMP4 treatment)
% i.e., how well does initial ratio bewteen sisters predict their final 
%       OCT4 ratio?
s1_id = cid(~isnan(sid)'&after_diff);
s2_id = sid(~isnan(sid)'&after_diff);
p_id = pid(~isnan(sid)'&after_diff);

s1_idx = nan(length(s1_id),1);
s2_idx = nan(length(s2_id),1);
p_idx = nan(length(p_id),1);
s1_final = nan(length(p_id),1);
s2_final = nan(length(p_id),1);
p_o_final = nan(length(p_id),1);
for i = 1:length(s1_idx)
    s1_idx(i) = find(cid==s1_id(i));
    s2_idx(i) = find(cid==s2_id(i));
    p_idx(i) = find(cid==p_id(i));
    s1_final(i) = o(find(~isnan(o(:,s1_idx(i))), 1, 'last' ),s1_idx(i));
    s2_final(i) = o(find(~isnan(o(:,s2_idx(i))), 1, 'last' ),s2_idx(i));
    p_o_final(i) = o(find(~isnan(o(:,p_idx(i))), 1, 'last' ),p_idx(i));
end

subplot(3,2,3)
set(gca,'XLim',[0,2],'FontSize',6,'TickLength',[0.03 0.03],'Box','on','XMinorTick','on','YMinorTick','on')
title('<OCT4_{sis_{1}}>/ <OCT4_{sis_{2}}>')
ylabel('\rho')
xlabel('h after div')
hold on
subplot(3,2,4)
set(gca,'XLim',[0,2],'FontSize',6,'TickLength',[0.03 0.03],'Box','on','XMinorTick','on','YMinorTick','on')
title('after BMP4')
ylabel('\it{P}')
xlabel('h after div')
hold on
ts = 2:25;
for i = 1:length(ts)
    x = log2(nanmean(o(2:ts(i),s1_idx),1) ./ nanmean(o(2:ts(i),s2_idx),1));
    y = log2(nanmean(o(ts(i)+1:end,s1_idx),1) ./ nanmean(o(ts(i)+1:end,s2_idx),1));
    %y = nanmean(o(2:ts(i),s1_idx),1) ./ nanmean(o(:,p_idx),1);    
    c = nan(size(x));
    for j = 1:length(c)
        switch fate{s1_idx(j)}
            case 'Pluripotent'
                c(j) = 1;
            case 'Mixed'
                c(j) = 2;
            case 'Differentiated'
                c(j) = 3;
            case 'Unknown'
                c(j) = 4;
        end
    end
    %scatter(x,y,10,c,'filled')
    %[~,m,b] = regression(x,y,'one');
    idx_nan = isnan(x) | isnan(y) | isinf(y);
    [r,p] = corrcoef(x(~idx_nan),y(~idx_nan));
    subplot(3,2,3)
    plot((ts(i)-1)*hrs_per_frame,r(2,1),'.b')
    subplot(3,2,4)
    plot((ts(i)-1)*hrs_per_frame,p(2,1),'.b')
end

% Correlation between: x: log2 ratio of sum OCT4 intensity between sisters up to
%                         time t
%                      y: log2 ratio of sum OCT4 intensity between sisters from
%                         time t until end of sisters' lifetimes
% (all cells)
% i.e., how well does initial ratio bewteen sisters predict their final 
%       OCT4 ratio?
s1_id = cid(~isnan(sid)');
s2_id = sid(~isnan(sid)');
p_id = pid(~isnan(sid)');

s1_idx = nan(length(s1_id),1);
s2_idx = nan(length(s2_id),1);
p_idx = nan(length(p_id),1);
s1_final = nan(length(p_id),1);
s2_final = nan(length(p_id),1);
p_o_final = nan(length(p_id),1);
for i = 1:length(s1_idx)
    s1_idx(i) = find(cid==s1_id(i));
    s2_idx(i) = find(cid==s2_id(i));
    p_idx(i) = find(cid==p_id(i));
    s1_final(i) = o(find(~isnan(o(:,s1_idx(i))), 1, 'last' ),s1_idx(i));
    s2_final(i) = o(find(~isnan(o(:,s2_idx(i))), 1, 'last' ),s2_idx(i));
    p_o_final(i) = o(find(~isnan(o(:,p_idx(i))), 1, 'last' ),p_idx(i));
end

subplot(3,2,5)
set(gca,'XLim',[0,2],'FontSize',6,'TickLength',[0.03 0.03],'Box','on','XMinorTick','on','YMinorTick','on')
title('<OCT4_{sis_{1}}>/ <OCT4_{sis_{2}}>')
ylabel('\rho')
xlabel('h after div')
hold on
subplot(3,2,6)
set(gca,'XLim',[0,2],'FontSize',6,'TickLength',[0.03 0.03],'Box','on','XMinorTick','on','YMinorTick','on')
title('all cells')
ylabel('\it{P}')
xlabel('h after div')
hold on
ts = 2:25;
for i = 1:length(ts)
    x = log2(nanmean(o(2:ts(i),s1_idx),1) ./ nanmean(o(2:ts(i),s2_idx),1));
    y = log2(nanmean(o(ts(i)+1:end,s1_idx),1) ./ nanmean(o(ts(i)+1:end,s2_idx),1));
    %y = nanmean(o(2:ts(i),s1_idx),1) ./ nanmean(o(:,p_idx),1);    
    c = nan(size(x));
    for j = 1:length(c)
        switch fate{s1_idx(j)}
            case 'Pluripotent'
                c(j) = 1;
            case 'Mixed'
                c(j) = 2;
            case 'Differentiated'
                c(j) = 3;
            case 'Unknown'
                c(j) = 4;
        end
    end
    %scatter(x,y,10,c,'filled')
    %[~,m,b] = regression(x,y,'one');
    idx_nan = isnan(x) | isnan(y) | isinf(y);
    [r,p] = corrcoef(x(~idx_nan),y(~idx_nan));
    subplot(3,2,5)
    plot((ts(i)-1)*hrs_per_frame,r(2,1),'.b')
    subplot(3,2,6)
    plot((ts(i)-1)*hrs_per_frame,p(2,1),'.b')
end
