# Supplementary material for: Inheritance of OCT4 predetermines fate choice in human embryonic stem cells
Source: Mol Syst Biol. 2018 Sep 3;14(9):e8140. doi: 10.15252/msb.20178140 (PMC6120590; doi:10.15252/msb.20178140)
Supplement: Supplementary file 2 — Dataset EV1 [file MSB-14-e8140-s002.zip › Dataset_EV1/getcompoundratio.m]

function [cell_data] = getcompoundratio(cell_data)
fprintf('\nGETCOMPOUNDRATIO');

global cell_data

num_cells = length(cell_data);

cid = [cell_data.CellID];
sid = [cell_data.SisterID];
pid = [cell_data.ParentID];
o = [cell_data.MeanIntensity];
u = nanmean(o,1)';
t = [cell_data.t];

len_o = size(o,1);

min_time = min(t,[],1)';
max_time = max(t,[],1)';

before_diff = (min_time>1&max_time<525);
after_diff = (min_time>524&max_time<817);

c_id = cid(~isnan(pid)'&before_diff);

fprintf('\n --> Assigning compound ratios...');

num_pre_tx_cells = length(c_id);
for i = 1:num_pre_tx_cells
    cell_idx = c_id(i);
    [r_cmpd] = calccmpdratio(cell_idx);
end
    
fprintf('\n --> Done.\n');

function [r_cmpd] = calccmpdratio(cell_idx)
global cell_data
cid = [cell_data.CellID];
pid = [cell_data.ParentID];
kids_idx = cid(pid == cell_idx);
has_kids = ~isempty(kids_idx);
if has_kids
    kid_idx = kids_idx(1);
    [r_cmpd] = calccmpdratio(kid_idx);
    r = cell_data(cell_idx).ratio(20);
    cell_data(cell_idx).CompoundRatio = ...
        r * r_cmpd;
    cell_data(cell_idx).ProFateProb = ...
        nthroot(cell_data(kid_idx).ProFateProb,r);   
else
    r_cmpd = cell_data(cell_idx).ratio(20);
    cell_data(cell_idx).CompoundRatio = r_cmpd;    
end
