# Supplementary material for: Inheritance of OCT4 predetermines fate choice in human embryonic stem cells
Source: Mol Syst Biol. 2018 Sep 3;14(9):e8140. doi: 10.15252/msb.20178140 (PMC6120590; doi:10.15252/msb.20178140)
Supplement: Supplementary file 2 — Dataset EV1 [file MSB-14-e8140-s002.zip › Dataset_EV1/objects2graph_v2.m]

function [object_graph] = objects2graph_v2(object_data)

% Extract vectors of quantities from object structure
obj_id = [object_data.ObjectID]';
obj_name = {object_data.ObjectName}'; 
rc = [object_data.RegionClass]';
cell_ID = [object_data.CellID]';
parent_ID = [object_data.ParentID]';
f = [object_data.f]';
x = [object_data.x]';
y = [object_data.y]';
rad_pos = [object_data.RadialPosition]';
a = [object_data.Area]';
oct4 = [object_data.OCT4]';
cdx2 = [object_data.CDX2]';
dapi = [object_data.DAPI]';
% Fields not defined in XLS
sister_ID = nan(size(parent_ID));
cousin_ID = nan(length(parent_ID),2);       % as many as two
second_cousin_ID = nan(length(parent_ID),4);    % as many as six


num_objects = length(object_data);
num_frames = max(f);

% Define edges, from s to t, first with a single cell trace (i.e., same
% cell ID, then from parent to children

s = nan(num_objects,1);
t = nan(num_objects,1);
w = ones(num_objects,1);
%node_names = mat2cell([1:num_objects]',ones(num_objects,1));

fprintf('\n --> Connecting object nodes with individual cells...');
for i_o = 1:num_objects
    if f(i_o) == num_frames
        same_cell_pid = unique(parent_ID(cell_ID==cell_ID(i_o) & f < num_frames));
        parent_ID(i_o) = same_cell_pid;
    end
    % if cell has a parent and is not a class 7 in the last frame
    if parent_ID(i_o) && ~(rc(i_o) == 7 && f(i_o) == num_frames)
        f_o = f(i_o);
        cid_o = cell_ID(i_o);
        pid_o = parent_ID(i_o);
        same_cell_prev_fs = f(cell_ID==cid_o & ...
                              f < f_o);
        if ~isempty(same_cell_prev_fs)
            t(i_o) = obj_id(i_o);
            last_frame_cell = obj_id(cell_ID==cid_o & f == max(same_cell_prev_fs));
            if length(last_frame_cell) > 1
                error('Last frame of cell defined more than once.')
            end            
            s(i_o) = last_frame_cell;
        else
            par_cell_all_fs = f(cell_ID==pid_o);
            t(i_o) = obj_id(i_o);
            try
            last_par_object = obj_id(cell_ID==pid_o & f==max(par_cell_all_fs));
            catch
                pause
            end
            if length(last_par_object) > 1
                error('Last frame of parent cell defined more than once.')
            end
            s(i_o) = last_par_object;
        end
        % Find sisters
        putative_sis = setdiff(cell_ID(parent_ID == pid_o),cid_o);
        if length(putative_sis) == 1;
            sister_ID(i_o) = putative_sis;
        end  
        % Find cousins
        grandparent_ID = unique(parent_ID(cell_ID==pid_o));
        if length(grandparent_ID) ~= 1;
            error('more than one grandparent.')
        elseif grandparent_ID
            parent_sibs = unique(cell_ID(parent_ID==grandparent_ID));
            if length(parent_sibs) > 2
                error('more than one aunt')
            elseif length(parent_sibs) == 2
                aunt = setdiff(parent_sibs,pid_o);
                putative_cousins = unique(cell_ID(parent_ID==aunt));
                if length(putative_cousins) <= 2
                    cousin_ID(i_o,:) = [putative_cousins,nan(2-length(putative_cousins),1)]';
                end
            end
            % Find second cousins
            greatgrandparent_ID = unique(parent_ID(cell_ID==grandparent_ID));
            if length(greatgrandparent_ID) ~= 1;
                error('more than one greatgrandparent.')
            elseif greatgrandparent_ID
                grandparent_sibs = unique(cell_ID(parent_ID==greatgrandparent_ID));
                if length(grandparent_sibs) > 2
                    error('more than one great aunt')
                elseif length(grandparent_sibs) == 2
                    greataunt = setdiff(grandparent_sibs,grandparent_ID);
                    twice_removed = unique(cell_ID(parent_ID==greataunt));
                    if length(twice_removed) <= 2
                        if length(twice_removed) == 1
                            putative_second_cousins = unique(cell_ID(parent_ID==twice_removed(1)));
                        elseif length(twice_removed) == 2
                            putative_second_cousins = [unique(cell_ID(parent_ID==twice_removed(1)));...
                                unique(cell_ID(parent_ID==twice_removed(2)))];
                        end
                        second_cousin_ID(i_o,:) = [putative_second_cousins(:);nan(4-length(putative_second_cousins(:)),1)]';
                    end
                    
                end
            end                 
        end 
 
    else
        t(i_o) = NaN;
        %cell_ID(i_o) = NaN;
    end
end

% Establish sister relationships

fprintf('\n --> Removing unmatched objects...');
unmatched_ids = isnan(s) | isnan(t);
s(unmatched_ids) = [];
t(unmatched_ids) = [];
w(unmatched_ids) = [];
fprintf('\n --> Making directed graph...');
object_graph = digraph(s,t,w,obj_name);
fprintf('\n --> Adding node attributes...');
object_graph.Nodes.frame = f;
object_graph.Nodes.ID = obj_id;
object_graph.Nodes.RegionClass = rc;
object_graph.Nodes.CellID = cell_ID;
object_graph.Nodes.ParentID = parent_ID;
object_graph.Nodes.SisterID = sister_ID;
object_graph.Nodes.CousinID = cousin_ID;
object_graph.Nodes.SecondCousinID = second_cousin_ID;
object_graph.Nodes.x = x;
object_graph.Nodes.y = y;
object_graph.Nodes.RadialPosition = rad_pos;
object_graph.Nodes.a = a;
object_graph.Nodes.OCT4 = oct4;
object_graph.Nodes.CDX2 = cdx2;
object_graph.Nodes.DAPI = dapi;
fprintf('\n --> Removing objects in last frame with no match to live data...');
rem_IDs = find((rc == 7) & (f == num_frames));
object_graph = rmnode(object_graph,rem_IDs);
fprintf('\n DONE with OBJECTS2GRAPH\n');
