# Supplementary material for: Inheritance of OCT4 predetermines fate choice in human embryonic stem cells
Source: Mol Syst Biol. 2018 Sep 3;14(9):e8140. doi: 10.15252/msb.20178140 (PMC6120590; doi:10.15252/msb.20178140)
Supplement: Supplementary file 2 — Dataset EV1 [file MSB-14-e8140-s002.zip › Dataset_EV1/plotlogreg.m]

% 

function [] = plotcorrthrudiv(cell_data,pluri_only,diff_only)

figure('Name','Fig X: Corr Thru Div')
set(0,'DefaultFigureWindowStyle','docked')

o = [cell_data.MeanIntensity];
r = [cell_data.ratio];
t = [cell_data.t];
cid = [cell_data.CellID];
sid = [cell_data.SisterID];
pid = [cell_data.ParentID];
lts = [cell_data.lifetime]';

min_time = min(t,[],1)';
max_time = max(t,[],1)';

before_diff = (min_time>1&max_time<816&logical(pid'));

% Get maternal OCT4 levels, Om
Om_pluri = o(2:end,pid(pluri_only&before_diff));
%Om_mix = o(:,pid(pluri_and_diff&before_diff));
Om_diff = o(2:end,pid(diff_only&before_diff));
lts_m = [lts(pid(pluri_only&before_diff));...
         lts(pid(diff_only&before_diff))];

% Get inherited OCT4 levels, Oi
%Oi_pluri = r(:,pluri_only&before_diff);
%Oi_mix = r(:,pluri_and_diff&before_diff);
%Oi_diff = r(:,diff_only&before_diff);

% Get self OCT4 levels, Os
Os_pluri = o(2:end,pluri_only&before_diff);
%Os_mix = o(:,pluri_and_diff&before_diff);
Os_diff = o(2:end,diff_only&before_diff);
lts_s = [lts(pluri_only&before_diff);...
         lts(diff_only&before_diff)];

% Now, for each cell, put its maternal, inherited, and self OCT4 levels on
% the same time axis. Note that maternal levels will proceed backward in
% time from cell birth while inherited and self OCT4 levels will proceed
% from the time of cell birth until its division

num_pluri = sum(pluri_only&before_diff);
%num_mix = sum(pluri_and_diff&before_diff);
num_diff = sum(diff_only&before_diff);
%tot_num_cells = num_pluri + num_mix + num_diff;
tot_num_cells = num_pluri + num_diff;
%tspan_mother = 100;
%tspan_self = 100;
lts_ms = [lts_m;lts_s];


%X = nan(tot_num_cells,tspan_mother+tspan_self+tspan_self);

tspan = 8*12;
X = nan(tot_num_cells,2*tspan);

longest_mom = max(lts_m);
longest_self = max(lts_s);
X_full = nan(tot_num_cells,longest_mom+longest_self); 

for i = 1:num_pluri
    om = Om_pluri(~isnan(Om_pluri(:,i)),i);
    os = Os_pluri(~isnan(Os_pluri(:,i)),i);
    if length(om) >= tspan && length(os) >= tspan
        X(i,1:tspan) = om((end-tspan+1):end);
        X(i,(tspan+1):end) = os(1:tspan);
        lts_m = length(om);
        lts_s = length(os);
        X_full(i,longest_mom-lts_m+1:longest_mom) = om;
        X_full(i,(longest_mom+1):(longest_mom+lts_s)) = os;
    end
end

for i = 1:num_diff
    om = Om_diff(~isnan(Om_diff(:,i)),i);
    os = Os_diff(~isnan(Os_diff(:,i)),i);
    if length(om) >= tspan && length(os) >= tspan
        X(num_pluri+i,1:tspan) = om((end-tspan+1):end);
        X(num_pluri+i,(tspan+1):end) = os(1:tspan);
        lts_m = length(om);
        lts_s = length(os);        
        X_full(num_pluri+i,longest_mom-lts_m+1:longest_mom) = om;
        X_full(num_pluri+i,(longest_mom+1):(longest_mom+lts_s)) = os;        
    end
end

%%
% Interpolate maternal values
% for i = 1:num_pluri
%     om = Om_pluri(~isnan(Om_pluri(:,i)),i);
%     X(i,1:tspan_mother) = interp1(om,...
%         linspace(1,length(om),tspan_mother));
% end
% for i = 1:num_mix
%     om = Om_mix(~isnan(Om_mix(:,i)),i);
%     X(i+num_pluri,1:tspan_mother) = interp1(om,...
%         linspace(1,length(om),tspan_mother));
% end
% for i = 1:num_diff
%     om = Om_diff(~isnan(Om_diff(:,i)),i);
%     X(i+num_pluri,1:tspan_mother) = interp1(om,...
%         linspace(1,length(om),tspan_mother));
% end

% Interpolate inherited values
% for i = 1:num_pluri
%     oi = Oi_pluri(~isnan(Oi_pluri(:,i)),i);
%     if ~isempty(oi)
%         X(i,tspan_mother+(1:tspan_self)) = interp1(oi,...
%             linspace(1,length(oi),tspan_self));
%     end
% end
% for i = 1:num_mix
%     oi = Oi_mix(~isnan(Oi_mix(:,i)),i);
%     if ~isempty(oi)
%         X(i+num_pluri,tspan_mother+(1:tspan_self)) = interp1(oi,...
%             linspace(1,length(oi),tspan_self));
%     end
% end
% for i = 1:num_diff
%     oi = Oi_diff(~isnan(Oi_diff(:,i)),i);
%     if ~isempty(oi)
%         X(i+num_pluri,tspan_mother+(1:tspan_self)) = interp1(oi,...
%             linspace(1,length(oi),tspan_self));
%     end
% end

% Interpolate self values
% for i = 1:num_pluri
%     os = Os_pluri(~isnan(Os_pluri(:,i)),i);
%     X(i,tspan_mother+tspan_self+(1:tspan_self)) = interp1(os,...
%         linspace(1,length(os),tspan_self));
% end
% for i = 1:num_mix
%     os = Os_mix(~isnan(Os_mix(:,i)),i);
%     X(i+num_pluri,tspan_mother+tspan_self+(1:tspan_self)) = interp1(os,...
%         linspace(1,length(os),tspan_self));
% end
% for i = 1:num_diff
%     os = Os_diff(~isnan(Os_diff(:,i)),i);
%     X(i+num_pluri,tspan_mother+tspan_self+(1:tspan_self)) =
%     interp1(os,...
%         linspace(1,length(os),tspan_self));
% end

%%


Y = [1*ones(num_pluri,1);
%     2*ones(num_mix,1);
     2*ones(num_diff,1)];
 
[row_nan,~] = find(isnan(X));
X(row_nan,:) = [];
X_full(row_nan,:) = [];

Y(row_nan,:) = [];

N = length(Y);

%X = nanzscore(X,[],1);
frac_self = sum(Y==1)/length(Y);
frac_diff = sum(Y==1)/length(Y);

p = nan(2*tspan,1);
pihat = nan(size(X,1),2,length(p));
dev = nan(2*tspan,1);
for i = 1:length(p)
%for i = 1:50
    try
        %warning off
        [~,score,~] = pca(X(:,1:i));
        X_pca = score(:,1:ceil(i/2.3));        
        for j = 1:N
            %x = X(setdiff([1:N],j),1:i);
            %y = Y(setdiff([1:N],j));
            %x = X(:,max(1,i-24):i);
            x_pca_j = X_pca(j,:);
            x_pca_rest = X_pca(setdiff([1:N],j),:);
            y_j = Y(j);
            y_rest = Y(setdiff([1:N],j));
            [B,dev_i,stats] = mnrfit(x_pca_rest,y_rest,'model','ordinal');
            pihat(j,:,i) = mnrval(B,x_pca_j,stats);
        %[B,dev_i,stats] = mnrfit(x,Y,'model','nominal');
        %pihat(:,:,i) = mnrval(B,x,stats);        

        end
        p(i) = ( sum(pihat(:,1,i)>=0.5 & Y==1) + ...
                 sum(pihat(:,2,i)>=0.5 & Y==2) ) / ...
                 length(Y);
        dev(i) = dev_i/length(Y);        
    catch
        p(i) = NaN;
    end
end

% Plot distributions of mean OCT4 for each population
figure
subplot(2,6,1:3)
imagesc(X_full)
set(gca,'XLim',0.5+[364-200,365+200])
subplot(2,6,4)
imagesc(pihat(:,:,tspan-6))
subplot(2,6,5)
imagesc(pihat(:,:,tspan+6))
subplot(2,6,6)
imagesc(pihat(:,:,end))
subplot(2,6,7:12)
xspan = ((-tspan:tspan-1)+0.5)/12;
yyaxis left
plot(xspan,p)
set(gca,'YLim',[0.75,1],'XLim',[-7,7])
yyaxis right
plot(xspan,dev)

%pause
