# Supplementary material for: Inheritance of OCT4 predetermines fate choice in human embryonic stem cells
Source: Mol Syst Biol. 2018 Sep 3;14(9):e8140. doi: 10.15252/msb.20178140 (PMC6120590; doi:10.15252/msb.20178140)
Supplement: Supplementary file 2 — Dataset EV1 [file MSB-14-e8140-s002.zip › Dataset_EV1/plotalphavstime.m]

function [] = plotalphavstime(cell_data,cell_id_final,post_dist,tspan)

alpha = nan(length(tspan),1);

f = nan(length(tspan),1);

for i = 1:length(tspan)
    [cell_data,alpha(i),f(i)] = getprofateprobs(cell_data,cell_id_final,post_dist,tspan(i));
end

figure
subplot(2,1,1)
plot(tspan,alpha)
subplot(2,1,2)
plot(tspan,f)
