# Supplementary material for: Inheritance of OCT4 predetermines fate choice in human embryonic stem cells
Source: Mol Syst Biol. 2018 Sep 3;14(9):e8140. doi: 10.15252/msb.20178140 (PMC6120590; doi:10.15252/msb.20178140)
Supplement: Supplementary file 2 — Dataset EV1 [file MSB-14-e8140-s002.zip › Dataset_EV1/plotcelldata.m]

function [] = plotcelldata(cell_data,pluri_only,diff_only,pluri_and_diff)

figure('Name','Fig X: Cell Traces')
set(0,'DefaultFigureWindowStyle','docked')

t = ([cell_data.t]-525)/12;
o = [cell_data.MeanIntensity];

hold on
plot(t(:,pluri_only), ...
     o(:,pluri_only),'r')
plot(t(:,diff_only), ...
     o(:,diff_only),'g')
plot(t(:,pluri_and_diff), ...
     o(:,pluri_and_diff),'y')
set(gca,'YScale','Log')
