# Supplementary material for: Inheritance of OCT4 predetermines fate choice in human embryonic stem cells
Source: Mol Syst Biol. 2018 Sep 3;14(9):e8140. doi: 10.15252/msb.20178140 (PMC6120590; doi:10.15252/msb.20178140)
Supplement: Supplementary file 2 — Dataset EV1 [file MSB-14-e8140-s002.zip › Dataset_EV1/nanzscore.m]

function [Z] = nanzscore(X,flag,dim)

[m,n] = size(X);
Z = nan(size(X));
for j = 1:n
    x = X(:,j);
    z = Z(:,j);
    z(~isnan(x)) = zscore(x(~isnan(x)),flag,1);
    Z(:,j) = z;
end
