# Supplementary material for: Inheritance of OCT4 predetermines fate choice in human embryonic stem cells
Source: Mol Syst Biol. 2018 Sep 3;14(9):e8140. doi: 10.15252/msb.20178140 (PMC6120590; doi:10.15252/msb.20178140)
Supplement: Supplementary file 2 — Dataset EV1 [file MSB-14-e8140-s002.zip › Dataset_EV1/getancestors.m]

function [anc_pluri_ID,anc_diff_ID] = getancestors(object_graph,id_pluri,id_diff)

% Create indicator for each object that specifies
% if it gave rise to a pluripotent and/or differentiated cell

id = [object_graph.Nodes.ID];
num_objects = length(id);

anc_pluri = false(num_objects,1);
anc_diff = false(num_objects,1);

for i = num_objects:-1:1
    i_id = id(i);
    % each object should have predecessors back to frame 1
    if ismember(i_id,id_pluri) && anc_pluri(id==i_id) == false
        while (1)
            anc_pluri(id==i_id) = true;
            pred_idx = predecessors(object_graph,find(id==i_id));
            pred_id = id(pred_idx);
            if length(pred_id) > 1
                error('More than one predecessor');
            end
            if isempty(predecessors(object_graph,find(id==i_id))) || ...
               anc_pluri(id==pred_id) == true     
                break
            end
            i_id = pred_id;
        end
    elseif ismember(i_id,id_diff) && anc_diff(id==i_id) == false
        while (1)
            anc_diff(id==i_id) = true;
            pred_idx = predecessors(object_graph,find(id==i_id));
            pred_id = id(pred_idx);
            if length(pred_id) > 1
                error('More than one predecessor');
            end            
            if isempty(predecessors(object_graph,find(id==i_id))) || ...
               anc_diff(id==pred_id) == true
                break
            end
            i_id = pred_id;
        end
    end
end

cid = [object_graph.Nodes.CellID];
anc_pluri_ID = unique(cid(anc_pluri));
anc_diff_ID = unique(cid(anc_diff));
