# Supplementary material for: Inheritance of OCT4 predetermines fate choice in human embryonic stem cells
Source: Mol Syst Biol. 2018 Sep 3;14(9):e8140. doi: 10.15252/msb.20178140 (PMC6120590; doi:10.15252/msb.20178140)
Supplement: Supplementary file 2 — Dataset EV1 [file MSB-14-e8140-s002.zip › Dataset_EV1/plotallfigs.m]

% PLOTALLFIGS
% Run this script to generate the plots in manuscript:
% "Inheritance of OCT4 predetermines fate choive in human
% embryonic stem cells by Wolff et al.

% First, load the live cell data. We worked really hard to collect it!
combined_live_fixed_data_filename = '180515_Oct4_data_set.xlsx';

% Then, extract the data and organize it into a MATLAB structure
[object_data] = getobjectdata_v3(combined_live_fixed_data_filename);

% Since mother-daughter relationships are recorded, organize the structure
% into a directed graph 
[object_graph] = objects2graph_v2(object_data);

% Organize the data by individual cells. This 
[cell_data] = graph2celldata_v2(object_graph);

%
plotfamilydists(cell_data);


%
[oct4_final,cdx2_final] = getfinaloct4cdx2(object_graph);

%
[id_final,post_dist] = getdiffprob(object_graph);

%
cell_id_final = getcellidfromobjid(object_data,id_final);

%
cell_data = getratio(cell_data);

%
cutoff = 0.99;
[id_pluri,id_diff] = getdiffobjids(object_graph,cutoff);

%
[c_pluri,c_diff,c_neither] = getdiffcellids(object_graph,cutoff);

%
smooth_sz = 0;
[cell_data] = getcellpeaks(cell_data,smooth_sz);

% plot oct4 vs. cdx2 in fixed cells
plotoct4vcdx2(oct4_final,cdx2_final,c_pluri,c_diff,c_neither);

% plot final movie frame vs. fixed frame
plotfinalmovievsfixed(cell_data,cell_id_final);

%
[anc_pluri_ID,anc_diff_ID] = getancestors(object_graph,id_pluri,id_diff);

%
[cell_data,pluri_only,diff_only,pluri_and_diff] = getprofate(cell_data,anc_pluri_ID,anc_diff_ID);

%
tspan = 4;
[cell_data,alpha,~] = getprofateprobs(cell_data,cell_id_final,post_dist,tspan);

%
plotcelldata(cell_data,pluri_only,diff_only,pluri_and_diff);

%
plotprofatedists(cell_data,pluri_only,diff_only,pluri_and_diff);

%
%plotprofatelogisticreg(cell_data,pluri_only,diff_only,pluri_and_diff);

%
plotratiodist(cell_data,pluri_only,diff_only,pluri_and_diff);

%
plotsharecorr(cell_data,pluri_only,diff_only,pluri_and_diff);

%%
%plotbalance(cell_data,pluri_only,diff_only,pluri_and_diff);
%%
%%
%cell_data = getcompoundratio(cell_data);

%plotprofatedeterm(cell_data,pluri_only,diff_only);

%% Autocorrelation
plotautocorr(cell_data,pluri_only,diff_only);

%% Correlation Through Division
plotcorrthrudiv(cell_data,pluri_only,diff_only);

%% Load DAPI/OCT4 ratio fixed data
DAPI_OCT4_ratios_file = 'ratio_DAPI_ratio_OCT4.xlsx';

%% Plot DAPI and OCT4 ratios
plotdapioct4ratios(DAPI_OCT4_ratios_file);
