# Supplementary material for: Inheritance of OCT4 predetermines fate choice in human embryonic stem cells
Source: Mol Syst Biol. 2018 Sep 3;14(9):e8140. doi: 10.15252/msb.20178140 (PMC6120590; doi:10.15252/msb.20178140)
Supplement: Supplementary file 2 — Dataset EV1 [file MSB-14-e8140-s002.zip › Dataset_EV1/plotfamilydists.m]

function [] = plotfamilydists(cell_data)

figure('Name','Fig X: Familial OCT4')
set(0,'DefaultFigureWindowStyle','docked')

num_cells = length(cell_data);

cid = [cell_data.CellID];
pid = [cell_data.ParentID];
sid = [cell_data.SisterID];
cousid = [cell_data.CousinID];
seccousid = [cell_data.SecondCousinID];
t = [cell_data.t];

o = [cell_data.MeanIntensity];
%locs = [cell_data.Peak_Locations]';
%lts = [cell_data.lifetime]'/12;
%prob = [cell_data.ProFateProb]';

% Get mean OCT4 levels for each group
u = nanmean(o,1);

min_time = min([cell_data.t],[],1)';
max_time = max([cell_data.t],[],1)';

before_diff = (min_time>1&max_time<525);

u_dau = nan(num_cells,1);
u_sis = nan(num_cells,1);
u_cous = nan(num_cells,1);
u_seccous = nan(num_cells,1);
u_rand = nan(num_cells,1);

for i = 1:num_cells
    if pid(i)
        %u_dau(i) = abs(u(i) - u(cid==(pid(i))))/u(i);
        u_dau(i) = abs(u(i) - u(cid==(pid(i))));
        %u_dau(i) = u(i) / u(cid==(pid(i)));
    end
    if ~isnan(sid(i))
        %u_sis(i) = abs(u(i) - u(cid==(sid(i))))/u(i);
        u_sis(i) = abs(u(i) - u(cid==(sid(i))));
        %u_sis(i) = u(i) / u(cid==(sid(i)));
    end
    if ~isnan(cousid(i))
        %u_cous(i) = abs(u(i) - u(cid==(cousid(i))))/u(i);
        u_cous(i) = abs(u(i) - u(cid==(cousid(i))));
        %u_cous(i) = u(i) / u(cid==(cousid(i)));
    end
    if ~isnan(seccousid(i))
        %u_seccous(i) = abs(u(i) - u(cid==(seccousid(i))))/u(i);
        u_seccous(i) = abs(u(i) - u(cid==(seccousid(i))));
        %u_seccous(i) = u(i) / u(cid==(seccousid(i)));
    end
end

%u_rand = abs(u - u(randperm(num_cells)))./u;
u_rand = abs(u - u(randperm(num_cells)));
%u_rand = u ./ u(randperm(num_cells));

% u_dau = log10(u_dau);
% u_sis = log10(u_sis);
% u_cous = log10(u_cous);
% u_seccous = log10(u_seccous);
% u_rand = log10(u_rand);

% Plot distributions of mean OCT4 for each population
%subplot(2,2,1)
plotSpread({u_sis(before_diff),u_cous(before_diff),u_seccous(before_diff),u_rand(before_diff)},...
    'xNames',{'Sister','Cousin','Second','Random'},...
    'distributionColors',{[.85 .33 .1],[0.93 .69 .13],[.47 .67 .19],[.5 .5 .5]},...
    'showMM',0)
% plot means
plot([0.8,1.2],repmat(nanmedian(u_sis(before_diff)),[1,2]),'k-')
plot([1.8,2.2],repmat(nanmedian(u_cous(before_diff)),[1,2]),'k-')
plot([2.8,3.2],repmat(nanmedian(u_seccous(before_diff)),[1,2]),'k-')
plot([3.8,4.2],repmat(nanmedian(u_rand(before_diff)),[1,2]),'k-')
% plot p values
ylim_min = min([u_sis(before_diff);u_cous(before_diff);u_seccous(before_diff)]);
ylim_max = max([u_sis(before_diff);u_cous(before_diff);u_seccous(before_diff)]);
ylim_rng = ylim_max - ylim_min;
set(gca,'YLim',[ylim_min - 0.1*ylim_rng,ylim_max + 1.2*ylim_rng])

plot([1,2],[ylim_max+0.1*ylim_rng,ylim_max+0.1*ylim_rng],'k')
[~,p,~] = kstest2(u_sis(before_diff),u_cous(before_diff),'Tail','larger');
text(1,ylim_max+0.15*ylim_rng,['P = ',sprintf('%f3',p)],'FontSize',7)
plot([2,3],[ylim_max+0.3*ylim_rng,ylim_max+0.3*ylim_rng],'k')
[~,p,~] = kstest2(u_cous(before_diff),u_seccous(before_diff),'Tail','larger');
text(2,ylim_max+0.35*ylim_rng,['P = ',sprintf('%f3',p)],'FontSize',7)
plot([3,4],[ylim_max+0.5*ylim_rng,ylim_max+0.5*ylim_rng],'k')
[~,p,~] = kstest2(u_seccous(before_diff),u_rand(before_diff),'Tail','larger');
text(3,ylim_max+0.55*ylim_rng,['P = ',sprintf('%f3',p)],'FontSize',7)

plot([1,3],[ylim_max+0.7*ylim_rng,ylim_max+0.7*ylim_rng],'k')
[~,p,~] = kstest2(u_sis(before_diff),u_seccous(before_diff),'Tail','larger');
text(1.5,ylim_max+0.75*ylim_rng,['P = ',sprintf('%f3',p)],'FontSize',7)
plot([2,4],[ylim_max+0.9*ylim_rng,ylim_max+0.9*ylim_rng],'k')
[~,p,~] = kstest2(u_cous(before_diff),u_rand(before_diff),'Tail','larger');
text(2.5,ylim_max+0.95*ylim_rng,['P = ',sprintf('%f3',p)],'FontSize',7)

plot([1,4],[ylim_max+1.1*ylim_rng,ylim_max+1.1*ylim_rng],'k')
[~,p,~] = kstest2(u_sis(before_diff),u_rand(before_diff),'Tail','larger');
text(2,ylim_max+1.15*ylim_rng,['P = ',sprintf('%f3',p)],'FontSize',7)
