# Supplementary material for: Inheritance of OCT4 predetermines fate choice in human embryonic stem cells
Source: Mol Syst Biol. 2018 Sep 3;14(9):e8140. doi: 10.15252/msb.20178140 (PMC6120590; doi:10.15252/msb.20178140)
Supplement: Supplementary file 2 — Dataset EV1 [file MSB-14-e8140-s002.zip › Dataset_EV1/getcellpeaks.m]

function [cell_data_w_peaks] = getcellpeaks(cell_data,smooth_sz)

if smooth_sz
    [smooth_cell_data] = smoothcelldata(cell_data,smooth_sz);
else
    smooth_cell_data = cell_data;
end

SAMPLING_RATE = 12; % frames per hour

% Peak constants
MAX_NUM_PEAKS = 50;
MIN_PEAK_WIDTH = 0.25;
MIN_PEAK_PROM = 200; % = 1 s_oct4 unit
MIN_PEAK_HEIGHT = 0;

num_cells = length(cell_data);

pks = nan(num_cells,MAX_NUM_PEAKS);
locs = nan(num_cells,MAX_NUM_PEAKS);
widths = nan(num_cells,MAX_NUM_PEAKS);
extents = nan(num_cells,MAX_NUM_PEAKS);

cell_data_w_peaks = cell_data;

for i = 1:num_cells
    u_i = [smooth_cell_data(i).MeanIntensity];
    %u_i = nanzscore([cell_data(i).MeanIntensity],[],2)';
    [pks_i,locs_i,widths_i,extents_i] = findpeaks(u_i,SAMPLING_RATE,...
                                                  'MinPeakProminence',MIN_PEAK_PROM,...
                                                  'MinPeakWidth',MIN_PEAK_WIDTH,...
                                                  'MinPeakHeight',MIN_PEAK_HEIGHT);
                                              
    % don't allow pks within 30 minutes of division. these are articfactual
%     pks_rem = locs_i < 1;
%     pks_i(pks_rem) = NaN;
%     locs_i(pks_rem) = NaN;
%     widths_i(pks_rem) = NaN;
%     extents_i(pks_rem) = NaN;                                              
                                              
    pks(i,1:length(pks_i)) = pks_i;
    locs(i,1:length(pks_i)) = locs_i;
    widths(i,1:length(pks_i)) = widths_i;
    extents(i,1:length(pks_i)) = extents_i;
    cell_data_w_peaks(i).Peaks = pks(i,:)';
    cell_data_w_peaks(i).Peak_Locations = locs(i,:)';
    cell_data_w_peaks(i).Peak_Widths = widths(i,:)';
    cell_data_w_peaks(i).Peak_Extents = extents(i,:)';
    cell_data_w_peaks(i).Peak_Frequency = length(pks_i)/cell_data_w_peaks(i).lifetime;
end
