# Supplementary material for: Inheritance of OCT4 predetermines fate choice in human embryonic stem cells
Source: Mol Syst Biol. 2018 Sep 3;14(9):e8140. doi: 10.15252/msb.20178140 (PMC6120590; doi:10.15252/msb.20178140)
Supplement: Supplementary file 2 — Dataset EV1 [file MSB-14-e8140-s002.zip › Dataset_EV1/getobjectdata_v3.m]

function [object_data] = getobjectdata_v3(combined_live_fixed_data_filename)

fprintf('\n GETOBJECTDATA_V3');

[num,txt,raw] = xlsread(combined_live_fixed_data_filename);

% Movie constants
FRAME_RATE = 5; % min^-1
SAMPLING_RATE = 12; % frames per hour
MINUTES_PER_HOUR = 60; % of course
MAX_FRAMES_PER_CELL = 1000;
MIN_CELL_CYCLE_LENGTH = 8; % minimum time (h) for a full cell cycle
SMOOTH_WINDOW = 12; % for smoothing traces
MEDIA_CHANGES = FRAME_RATE * [248,525] / MINUTES_PER_HOUR; % when media was changed

% Get area
a = num(:,2);
% Get radial position
rad_pos = num(:,14);
% Get mean intensity
oct4 = num(:,8);
cdx2 = num(:,12);
dapi = num(:,13);
% Get frame number
x = num(:,4);
% Get frame number
y = num(:,5);
% Get frame number
f = num(:,6);
% Convert to hours
t = (FRAME_RATE*(f-1))/MINUTES_PER_HOUR;
% Get Region Class
rc = num(:,9);
% Get cell id
cid = num(:,10);
% Get parent id
pid = num(:,11);

% Get number of frames
num_frames_live = max(f);
% Get unique IDs
unique_ids = unique(cid);
% Get number of cells
num_cells = length(unique_ids);

num_objects = length(x);

% Create time and mean intensity arrays
F = nan(MAX_FRAMES_PER_CELL,num_cells);
T = nan(MAX_FRAMES_PER_CELL,num_cells);
OCT4 = nan(MAX_FRAMES_PER_CELL,num_cells);
CDX2 = nan(MAX_FRAMES_PER_CELL,num_cells);
cID = nan(num_cells,1);
pID = nan(num_cells,1);
for i = 1:num_cells
    i_id = unique_ids(i);
    F(1:sum(cid==i_id),i) = f(cid==i_id);
    T(1:sum(cid==i_id),i) = t(cid==i_id);
    OCT4(1:sum(cid==i_id),i) = oct4(cid==i_id);
    CDX2(1:sum(cid==i_id),i) = cdx2(cid==i_id);
    cID(i) = unique(cid(cid==i_id));
    parent_id = unique(pid(cid==i_id));
    if length(parent_id)==1
        pID(i) = parent_id;
    elseif length(parent_id)==2
        id_num = parent_id(~isnan(parent_id));
        if length(id_num)==1
            pid(cid==i_id) = id_num;
        end
        pID(i) = id_num;
    else
        error(['More than one parent id for cell id: ',num2str(i_id)])
    end
        
end

% Calculate lifetime of each cell
l = FRAME_RATE*sum(~isnan(T),1)/MINUTES_PER_HOUR;

%%%%%%

% get total number of objects
fprintf('\n --> Counting objects in each frame...');
num_obj_in_frame_live = nan(num_frames_live,1);
for i_f = 1:num_frames_live
    num_obj_in_frame_live(i_f) = sum(f==i_f);
end
num_obj_live = sum(num_obj_in_frame_live);
% num_obj_fixed = length(cell2mat(getfield(out_fixed,{},image_field_fixed,{num_frames_fixed})));
tot_num_objects = num_obj_live;
% fprintf('\n       %d objects in live data',num_obj_live);
% fprintf('\n       %d objects in fixed data',num_obj_fixed);
% fprintf('\n       %d total objects',tot_num_objects);

% Create a single object structure
object_struct = struct('ObjectID',NaN,...
                       'ObjectName','',...
                       'RegionClass',NaN,...
                       'CellID',NaN,... 
                       'ParentID',NaN,... 
                       't',NaN,...
                       'x',NaN,...
                       'y',NaN,...
                       'RadialPosition',NaN,...
                       'Area',NaN,...
                       'OCT4',NaN,...
                       'CDX2',NaN,...
                       'DAPI',NaN);
               
% Create array of object structures
object_data = repmat(object_struct,tot_num_objects,1);

fprintf('\n --> Extracting live and fixed objects from combined file...');
idx_cell = 0;
for i_o = 1:num_obj_live
    % Create new cell
    idx_cell = idx_cell + 1;
    object_data(idx_cell).ObjectID = idx_cell;
    object_data(idx_cell).ObjectName = num2str(idx_cell);
    object_data(idx_cell).RegionClass = rc(i_o);
    object_data(idx_cell).CellID = cid(i_o);
    object_data(idx_cell).ParentID = pid(i_o);
    object_data(idx_cell).f = f(i_o);
    object_data(idx_cell).x = x(i_o);
    object_data(idx_cell).y = y(i_o);
    object_data(idx_cell).RadialPosition = rad_pos(i_o);
    object_data(idx_cell).Area = a(i_o);
    object_data(idx_cell).OCT4 = oct4(i_o);
    object_data(idx_cell).CDX2 = cdx2(i_o); % No CDX2 info for live objects
    object_data(idx_cell).DAPI = dapi(i_o); % No CDX2 info for live objects
end
fprintf('done.');

fprintf('\n DONE with GETOBJECTDATA\n');
