# Supplementary material for: Inheritance of OCT4 predetermines fate choice in human embryonic stem cells
Source: Mol Syst Biol. 2018 Sep 3;14(9):e8140. doi: 10.15252/msb.20178140 (PMC6120590; doi:10.15252/msb.20178140)
Supplement: Supplementary file 2 — Dataset EV1 [file MSB-14-e8140-s002.zip › Dataset_EV1/getratio.m]

function [cell_data] = getratio(cell_data)
fprintf('\nGETRATIO');

o = [cell_data.MeanIntensity];
a = [cell_data.Area];

num_cells = length(cell_data);

cid = [cell_data.CellID];
sid = [cell_data.SisterID];

len_o = size(o,1);
len_a = size(a,1);

fprintf('\n --> Assigning ratios...');

for i = 1:num_cells
    if ~isnan(sid(i))
        % Calculate ratio of OCT4
        o1 = [0;o(2:end,i)];                % OCT4 values
        o2 = [0;o(2:end,cid==sid(i))];      % OCT4 values for sister
        r = cumsum(o1) ./ cumsum(o2);
        cell_data(i).ratio = r;
        % Calculate ratio of areas
        a1 = [0;a(2:end,i)];                % OCT4 area
        a2 = [0;a(2:end,cid==sid(i))];      % OCT4 area for sister
        ra = cumsum(a1) ./ cumsum(a2);
        cell_data(i).RatioArea = ra;
        
    else
        cell_data(i).ratio = nan(len_o,1);
        cell_data(i).RatioArea = nan(len_a,1);
    end
end

fprintf('\n --> Done.\n');
