# Supplementary material for: Inheritance of OCT4 predetermines fate choice in human embryonic stem cells
Source: Mol Syst Biol. 2018 Sep 3;14(9):e8140. doi: 10.15252/msb.20178140 (PMC6120590; doi:10.15252/msb.20178140)
Supplement: Supplementary file 2 — Dataset EV1 [file MSB-14-e8140-s002.zip › Dataset_EV1/plotdapioct4ratios.m]

function [] = plotdapioct4ratios(DAPI_OCT4_ratios_file)

figure('Name','Fig X: DAPI/OCT4 ratios')
set(0,'DefaultFigureWindowStyle','docked')

[num,~,~] = xlsread(DAPI_OCT4_ratios_file);


% Get ratio_tot_DAPI
dapi = num(:,23);
% Get ratio_tot_Oct4_sens
oct4 = num(:,25);
% Get time since mitosis
mito_time = num(:,18);

% Only look at cells within the past hour
which_cells = mito_time <= 60;

dapi_1h = dapi(which_cells);
oct4_1h = oct4(which_cells);

[f_dapi,xi_dapi] = ksdensity(log(dapi_1h));
[f_oct4,xi_oct4] = ksdensity(log(oct4_1h));

[~,p] = kstest2(dapi_1h,oct4_1h);

hold on
plot(xi_dapi,f_dapi,'b')
plot(xi_oct4,f_oct4,'r')

set(gca,'XLim',[-0.41,0.41])
xlabel('Ratio')
ylabel('Probability density')
text(log(1.2),7,['\it{n} = ',num2str(sum(which_cells)/2),' pairs'])
text(log(1.2),5,['\it{P} = ',num2str(p)])

xticks(log([1/2,2/3,5/6,1,6/5,3/2,2/1]))
xticklabels({'1/2','2/3','5/6','1/1','6/5','3/2','2/1'})

5;
