# Supplementary material for: Inheritance of OCT4 predetermines fate choice in human embryonic stem cells
Source: Mol Syst Biol. 2018 Sep 3;14(9):e8140. doi: 10.15252/msb.20178140 (PMC6120590; doi:10.15252/msb.20178140)
Supplement: Supplementary file 2 — Dataset EV1 [file MSB-14-e8140-s002.zip › Dataset_EV1/README.txt]

Hello,

This directory contains the source data for individual cells as well as the MATLAB code necessary to generate the figures in the manuscript.

To get started, set your MATLAB working directory to this folder and run the "plotallfigs.m" script from the command line.

Please email jeremy_purvis@med.unc.edu if you have any problems running the scripts.

Enjoy!
-Jeremy
