# Supplementary material for: Inheritance of OCT4 predetermines fate choice in human embryonic stem cells
Source: Mol Syst Biol. 2018 Sep 3;14(9):e8140. doi: 10.15252/msb.20178140 (PMC6120590; doi:10.15252/msb.20178140)
Supplement: Supplementary file 2 — Dataset EV1 [file MSB-14-e8140-s002.zip › Dataset_EV1/getcellidfromobjid.m]

function cell_id = getcellidfromobjid(object_data,obj_id)

oid = [object_data.ObjectID];
cid = [object_data.CellID];

cell_id = nan(size(obj_id));
for i = 1:length(obj_id)
    cell_id(i) = cid(oid==obj_id(i));
end
