# Supplementary material for: Inheritance of OCT4 predetermines fate choice in human embryonic stem cells
Source: Mol Syst Biol. 2018 Sep 3;14(9):e8140. doi: 10.15252/msb.20178140 (PMC6120590; doi:10.15252/msb.20178140)
Supplement: Supplementary file 2 — Dataset EV1 [file MSB-14-e8140-s002.zip › Dataset_EV1/plotautocorr.m]

function [] = plotautocorr(cell_data,pluri_only,diff_only)

figure('Name','Fig S10')
set(0,'DefaultFigureWindowStyle','docked')

o = [cell_data.MeanIntensity];
s = [cell_data.SumIntensity];
t = [cell_data.t];
cid = [cell_data.CellID];
pid = [cell_data.ParentID]';
lts = [cell_data.lifetime]';

min_time = min(t,[],1)';
max_time = max(t,[],1)';

tot_num_cells = length(cid);
length_movie = size(t,1);

time_scale = 0.01; % number of time points per cell cycle generation
num_cell_cycles = 5;
%F = nan(2*(1/time_scale),tot_num_cells); % Make a grid of 2 cell cycle generations

F = nan(length_movie,tot_num_cells);
F_warp = nan(num_cell_cycles * (1/time_scale),tot_num_cells);

for i = 1:tot_num_cells
    if ~isempty(find(t(:,i) == length_movie, 1))
        % Cell i is at end of movie
        t_i = t(~isnan(t(:,i)),i);
        F(t_i,i) = s(1:length(t_i),i);
        ii = i;
        i_cc = num_cell_cycles;
        while pid(ii) 
            % Cell i has a parent
            p_idx = find(cid==pid(ii));
            t_ii = t(~isnan(t(:,p_idx)),p_idx);
            F(t_ii,i) = s(1:length(t_ii),p_idx);
            if i_cc
                F_warp((i_cc-1)*(1/time_scale)+1:(i_cc)*(1/time_scale),i) = ...
                    interp1(s(1:length(t_ii),p_idx),1:(1/time_scale));
                i_cc = i_cc - 1;
            end
            ii = p_idx;
        end
    end
end

% for i = 1:tot_num_cells 
%     if min_time(i)>1 && max_time(i)<816 && ...
%        pid(i) && ...
%        min_time(cid == pid(i))>1 && ...
%        max_time(cid == pid(i))<816 && ...
%        pid(cid == pid(i)) && ...
%        sum(logical(pid == cid(i))) && ...
%        pluri_only(i)
%             sd = s(2:lts(i)-1,i); 
%             sm = s(2:lts(cid == pid(i))-1,cid == pid(i));
%             F(1:(1/time_scale),i) = interp1(sm,1:(1/time_scale));
%             F((1/time_scale)+(1:(1/time_scale)),i) = interp1(sd,1:(1/time_scale));
%     end
% end

%F(:,isnan(F(1,:))) = [];
[~,i] = find(isnan(F_warp));
F_warp(:,unique(i)) = [];

num_cell_pairs = size(F_warp,2);

% Get A(tau) using Sigal method
% A(tau) = <<Xi(t)*Xi(t+tau)>t>i/<<Xi(t)^2>t>i

% First, convert fluorescent measurements, F, to ranked fluorescence values
% R, and then X

max_tau = size(F_warp,1);

R = nan(size(F_warp));
X = nan(size(R));

for i = 1:max_tau
    [~,R(i,:)] = ismember(F_warp(i,:),unique(F_warp(i,:)));
    X(i,:) = R(i,:) - mean(R(i,:));
end

% Uncommenting this line will perfrom ACF on raw, rather than ranked,
% values
%X = (F - repmat(mean(F,2),[1,size(F,2)]))./repmat(mean(F,2),[1,size(F,2)]);
%X = (F_warp - repmat(mean(F_warp,2),[1,size(F_warp,2)]))./repmat(mean(F_warp,2),[1,size(F_warp,2)]);

% tau_dim = 180; % 
% A = nan(tau_dim+1,num_cell_pairs);
% for i = 1:num_cell_pairs
%     y = X(:,i);
%     ybar = mean(y);
%     ta = zeros(tau_dim+1,1) ;
%     for tau = 0:tau_dim
%         ta(tau+1) = acf_k(y,tau,tau_dim+1,ybar);
%     end
%     A(:,i) = ta;
% end

% Collect ACFs at each lag i
tau_dim = 300; % 
A = nan(tau_dim+1,num_cell_pairs);
for i = 1:num_cell_pairs
    A(:,i) = autocorr(X(:,i),tau_dim);
end

subplot(2,1,1)
imagesc(F_warp)

subplot(2,1,2)
tspan = (0:tau_dim)/(1/time_scale);
u = mean(A,2);
stddev = std(A,[],2);
stderr = stddev / sqrt(num_cell_pairs);
hold on
plot(tspan,u,'k')
plot(tspan,u+stddev,'g')
plot(tspan,u-stddev,'g')
plot(tspan,u+stderr,'b')
plot(tspan,u-stderr,'b')
set(gca,'YLim',[0,1.2])
xlabel('Cell Cycle Generations')
ylabel('Autocorrelation')

% ---------------
% SUB FUNCTION
% ---------------
function ta2 = acf_k(y,k,N,ybar)
% ACF_K - Autocorrelation at Lag k
% acf(y,k)
%
% Inputs:
% y - series to compute acf for
% k - which lag to compute acf
% 
cross_sum = zeros(N-k,1);

% Numerator, unscaled covariance
for i = (k+1):N
    cross_sum(i) = (y(i)-ybar)*(y(i-k)-ybar) ;
end

% Denominator, unscaled variance
yvar = (y-ybar)'*(y-ybar) ;

ta2 = sum(cross_sum) / yvar ;
    
