# Supplementary material for: Inheritance of OCT4 predetermines fate choice in human embryonic stem cells
Source: Mol Syst Biol. 2018 Sep 3;14(9):e8140. doi: 10.15252/msb.20178140 (PMC6120590; doi:10.15252/msb.20178140)
Supplement: Supplementary file 2 — Dataset EV1 [file MSB-14-e8140-s002.zip › Dataset_EV1/plotbalance.m]

% function [] = plotbalance(cell_data,pluri_only,diff_only,pluri_and_diff)
% 
% set(0,'DefaultFigureWindowStyle','docked')
% 
cid = [cell_data.CellID];
sid = [cell_data.SisterID];
pid = [cell_data.ParentID];
fate = {cell_data.Fate}';
o = [cell_data.MeanIntensity];
a = [cell_data.Area];
s = [cell_data.SumIntensity];
u = nanmean(o,1)';
t = [cell_data.t];
locs = [cell_data.Peak_Locations]';
pks = sum(~isnan(locs),2);
lts = [cell_data.lifetime]'/12;
freq = pks ./ lts;
r = [cell_data.ratio];
num_cells = length(cell_data);


figure
hold on

r_pluri = nan(size(r));
r_diff = nan(size(r));

for i = 1:num_cells,
if strcmp(fate{i},'Mixed'),
daughters = find(pid==i);
if length(daughters)==2,
dau1 = cid(daughters(1));
dau2 = cid(daughters(2));
if strcmp(fate{find(cid==dau1)},'Pluripotent')&strcmp(fate{find(cid==dau2)},'Differentiated')
r_pluri(:,cid==dau1) = r(:,cid==dau1);
r_diff(:,cid==dau2) = r(:,cid==dau2);
plot(1,r_pluri(10,cid==dau1),'ro')
plot(3,r_diff(10,cid==dau2),'go')
plot([1,3],[r_pluri(10,cid==dau1),r_diff(10,cid==dau2)],'k-')
elseif strcmp(fate{find(cid==dau2)},'Pluripotent')&strcmp(fate{find(cid==dau1)},'Differentiated')
r_pluri(:,cid==dau2) = r(:,cid==dau2);
r_diff(:,cid==dau1) = r(:,cid==dau1);
plot(1,r_pluri(10,cid==dau2),'ro')
plot(3,r_diff(10,cid==dau1),'go')
plot([1,3],[r_pluri(10,cid==dau2),r_diff(10,cid==dau1)],'k-')
elseif strcmp(fate{find(cid==dau2)},'Pluripotent')&strcmp(fate{find(cid==dau1)},'Mixed')
r_pluri(:,cid==dau2) = r(:,cid==dau2);
r_mixed(:,cid==dau1) = r(:,cid==dau1);
plot(1,r_pluri(10,cid==dau2),'ro')
plot(2,r_mixed(10,cid==dau1),'yo')
plot([1,2],[r_pluri(10,cid==dau2),r_mixed(10,cid==dau1)],'k-')
elseif strcmp(fate{find(cid==dau2)},'Differentiated')&strcmp(fate{find(cid==dau1)},'Mixed')
r_diff(:,cid==dau2) = r(:,cid==dau2);
r_mixed(:,cid==dau1) = r(:,cid==dau1);
plot(3,r_diff(10,cid==dau2),'go')
plot(2,r_mixed(10,cid==dau1),'yo')
plot([3,2],[r_diff(10,cid==dau2),r_mixed(10,cid==dau1)],'k-')
end
end
end
end
