# Supplementary material for: Inheritance of OCT4 predetermines fate choice in human embryonic stem cells
Source: Mol Syst Biol. 2018 Sep 3;14(9):e8140. doi: 10.15252/msb.20178140 (PMC6120590; doi:10.15252/msb.20178140)
Supplement: Supplementary file 2 — Dataset EV1 [file MSB-14-e8140-s002.zip › Dataset_EV1/unstretchedRSQ.m]

%% Unstretched RSQ correlations
% This takes the shortest mother-daughter pair, and centers all other
% mother-daughter pairs at that transition point. It takes a window around
% that point where the size of the window is the length of the shortest
% pair. This ensures that nothing is stretched.

% stretchYN
% 0 = unstretched
% 1 = stretched
stretchYN = 0;
avgYN = 0;
stim = 0;
% avgYN
% 0 = non-average
% 1 = moving average
% 2 = average history (summed)

% stim
% 0 = all cells
% 1 = before stimulation
% 2 = after stimulation

%function [rsq] = unstretchedRSQ(avgYN, stim, dsTESTFam)
if (stim == 0) % all cells
    st = 816;
    sta = 0;
elseif (stim == 1) %before stim
    st = 525;
    sta = 0;
elseif (stim == 2) %after stim
    st = 816;
    sta = 525;
end

listFullID = NaN(length(dsTESTFam),1);
for i=1:length(dsTESTFam)
    listFullID(i) = dsTESTFam(i).fullID;
end

test2 = NaN(0,0);
for i=1:length(dsTESTFam)
    
        if(~isnan(dsTESTFam(i).intensityScaled)) & (dsTESTFam(i).stop <= st)
            moth=find(dsTESTFam(i).myMother(1)==listFullID);
            if (dsTESTFam(i).start >= sta)
                test2(end+1)=dsTESTFam(i).trackLength+dsTESTFam(moth).trackLength;
            end
        end
   
end
for i=1:length(dsTESTFam)
    if(~isnan(dsTESTFam(i).intensityScaled)) & ((dsTESTFam(i).stop) <= st)
        moth=find(dsTESTFam(i).myMother(1)==listFullID);
%         if (dsTESTFam(i).start >= sta)
%             test2(end+1)=dsTESTFam(i).trackLength+dsTESTFam(moth).trackLength;
         if (dsTESTFam(i).trackLength + dsTESTFam(moth).trackLength == min(test2))
            short=i;
            shortM=moth;
         end
%         end
    end
end

%%
windowDaught = min(test2);

%shortest moth-daught pair is the length of dsTESTFam(i) + length of
%dsTESTFam(moth)

%point that all tracks will be centered around
center = dsTESTFam(shortM).stop;
startWindow = dsTEST(shortM).start;
stopWindow = dsTEST(short).stop;

centerToEnd = stopWindow - center;
begToCenter = center - startWindow;

mothTemp = NaN;
daughtTemp = NaN;

windowInt = NaN(stopWindow-startWindow+1,1);
endCorr = NaN(length(dsTESTFam),1);
for j=1:length(dsTESTFam)
    dsTESTFam(j).unstretched = nan;
    if (~isnan(dsTESTFam(j).intensityScaled)) & (dsTESTFam(j).stop <= st)
        moth=find(dsTESTFam(j).myMother(1)==listFullID);
        
        if (length(dsTESTFam(moth).intensityNew)>begToCenter) &&...
                (length(dsTESTFam(j).intensityNew)>centerToEnd+1) &&...
                (dsTESTFam(j).start > sta)
            
            mothTemp = dsTESTFam(moth).intensityNew(end-begToCenter:end);
            daughtTemp = dsTESTFam(j).intensityNew(2:centerToEnd+2);
            
            [m,n] = size(mothTemp);
            if (m==1)
               mothTemp = transpose(mothTemp);  
            end
            
            if (avgYN == 0)
                dsTESTFam(j).unstretched = vertcat(mothTemp,daughtTemp);
                endCorr(j) = dsTESTFam(j).unstretched(end);
                
            elseif (avgYN == 1)
                dsTESTFam(j).unstretched = vertcat(mothTemp,daughtTemp);
                endCorr(j) = mean(dsTESTFam(j).unstretched(end-10:end-8));
            else
                %correlating sum from 1:current timepoint to last oct4 value
                holder = vertcat(mothTemp,daughtTemp);
                sumHold = NaN(min(test2),1);
                
                for k=1:min(test2)
                    sumHold(k) = mean(holder(1:k));
                end
                dsTESTFam(j).unstretched = sumHold;
                endCorr(j) = dsTESTFam(j).intensityNew(end);
                
            end
        end
    end
end

%%
rSQ = NaN(length(together),1);
p = NaN(length(together),1);
for j=1:(stopWindow-startWindow+2)
    x = NaN(1274,1);
    for i=1:1274
        if (~isnan(dsTESTFam(i).unstretched))
            
            if (avgYN ~= 1)
                %x value is set to the scaled intensity array at frame j
                x(i) = dsTESTFam(i).unstretched(j);
            else
                
                %computes a moving average window
                if (j == 1)
                    x(i) = mean(dsTESTFam(i).unstretched(j:j+3));
                elseif( j == min(test2)-2)
                    x(i) = mean(dsTESTFam(i).unstretched(j:j+2));
                elseif( j == min(test2)-1)
                    x(i) = mean(dsTESTFam(i).unstretched(j:j+1));
                elseif(j==min(test2))
                    x(i) = dsTESTFam(i).unstretched(j);
                else
                    x(i) = mean(dsTESTFam(i).unstretched(j:j+3));
                end
                
                %now we have two arrays, x, and intensityEnd to calculate
                %rsquared between. x is the intensity value at frame j for
                %cell i, and intensityEnd is the last intensity value for
                %cell i
            end
        end
    end
    %removing Nans and calculating rsquared for each frame
    x(~any(~isnan(x), 2),:)=[];
    endCorr(~any(~isnan(endCorr), 2),:)=[];
    
    [m,n] = size(x);
    [s,t] = size(endCorr);
    if (s ~= m) 
        x = transpose(x);
    end

%     [R,P] = corrcoef(x,endCorr);
%     rSQ(j) = R(1,2);
%     p(j) = (P(1,2));
    p = polyfit(x,endCorr,1);
    
    yfit = polyval(p,x);
    
    yresid = endCorr - yfit;
    
    SSresid = sum(yresid.^2);
    
    SStotal = (length(endCorr)-1) * var(endCorr);
    
    rSQ(j) = 1 - SSresid/SStotal;
    
end

% plot(log(p))
plot(rSQ)
xlim([0 229])
xlabel('Unstretched mother-daught')
set(gca,'XTick',[0 50 100 begToCenter 180 min(test2)],'XTickLabel',{'0', '50', '100', 'Mitosis', '180', num2str(min(test2))})
rsq = rSQ;
%  end
