# Supplementary material for: Inheritance of OCT4 predetermines fate choice in human embryonic stem cells
Source: Mol Syst Biol. 2018 Sep 3;14(9):e8140. doi: 10.15252/msb.20178140 (PMC6120590; doi:10.15252/msb.20178140)
Supplement: Supplementary file 2 — Dataset EV1 [file MSB-14-e8140-s002.zip › Dataset_EV1/graph2celldata_v2.m]

function [cell_data] = graph2celldata_v2(g)

fprintf('\n GRAPH2CELLDATA');

f = g.Nodes.frame;
obj_id = g.Nodes.ID;
cell_ID = g.Nodes.CellID;
parent_ID = g.Nodes.ParentID;
sister_ID = g.Nodes.SisterID;
cousid = g.Nodes.CousinID;
seccousid = g.Nodes.SecondCousinID;
x = g.Nodes.x;
y = g.Nodes.y;
rad_pos = g.Nodes.RadialPosition;
a = g.Nodes.a;
oct4 = g.Nodes.OCT4;
cdx2 = g.Nodes.CDX2;
rc = g.Nodes.RegionClass;

unique_cell_IDs = unique(cell_ID);
num_cells = length(unique_cell_IDs);
num_frames = max(f);

% Create a single cell structure
cell_struct = struct('CellID',nan,...
                     'ParentID',nan,...
                     'SisterID',nan,...
                     'CousinID',nan(1,2),...
                     'SecondCousinID',nan(1,4),...
                     'lifetime',nan,...
                     'ancestry',nan(num_frames,1),...
                     't',nan(num_frames,1),...
                     'x',nan(num_frames,1),...
                     'y',nan(num_frames,1),...
                     'RadialPosition',nan(num_frames,1),...
                     'Area',nan(num_frames,1),...
                     'MeanIntensity',nan(num_frames,1),...
                     'SumIntensity',nan(num_frames,1));
               
                 
cell_data = repmat(cell_struct,num_cells,1);


fprintf('\n --> Adding objects...');
for i = 1:num_cells
    i_cid = unique_cell_IDs(i);
    i_oids = [g.Nodes.CellID]==i_cid;
    n_oids = sum(i_oids);
    cell_data(i).CellID = i_cid;
    %
    i_parent = unique(parent_ID(i_oids));
    if length(i_parent) ~= 1
        error('More than one parent.')
    else
        cell_data(i).ParentID = i_parent;
    end
    %
    i_sister = unique(sister_ID(i_oids));
    i_sister(isnan(i_sister)) = [];
    if length(i_sister) > 1
        error('More than one sister.')
    elseif length(i_sister) == 1
        cell_data(i).SisterID = i_sister;
    end
    cell_data(i).CousinID = unique(cousid(find(i_oids,1,'first'),:));
    cell_data(i).SecondCousinID = unique(seccousid(find(i_oids,1,'first'),:));
    %
    i_f = f(i_oids);
    i_x = x(i_oids);
    i_y = y(i_oids);
    i_rad_pos = rad_pos(i_oids);
    i_a = a(i_oids);
    i_u = oct4(i_oids);
    [~,i_sort] = sort(i_f);
    cell_data(i).t(1:n_oids) = i_f(i_sort);
    cell_data(i).x(1:n_oids) = i_x(i_sort);
    cell_data(i).y(1:n_oids) = i_y(i_sort);
    cell_data(i).RadialPosition(1:n_oids) = i_rad_pos(i_sort);
    cell_data(i).Area(1:n_oids) = i_a(i_sort);
    cell_data(i).MeanIntensity(1:n_oids) = i_u(i_sort);
    cell_data(i).SumIntensity(1:n_oids) = i_a .* i_u;
    cell_data(i).lifetime = max(cell_data(i).t) - ...
                            min(cell_data(i).t);
end


id_remove = cell_ID(rc == 7 & f == num_frames);
id_cd_remove = nan(size(id_remove));

for i = 1:length(id_remove)
    id_cd_remove(i) = find([cell_data.CellID]==id_remove(i));
end

cell_data(id_cd_remove) = [];

fprintf('...done.');

fprintf('\n DONE\n');
