# Supplementary material for: Inheritance of OCT4 predetermines fate choice in human embryonic stem cells
Source: Mol Syst Biol. 2018 Sep 3;14(9):e8140. doi: 10.15252/msb.20178140 (PMC6120590; doi:10.15252/msb.20178140)
Supplement: Supplementary file 2 — Dataset EV1 [file MSB-14-e8140-s002.zip › Dataset_EV1/plotfinalmovievsfixed.m]

function [] = plotfinalmovievsfixed(cell_data,cell_id_final)

figure('Name','Fig X: OCT4 Ab vs. OCT4-mCherry')
set(0,'DefaultFigureWindowStyle','docked')

cid = [cell_data.CellID];
o = [cell_data.MeanIntensity];
t = [cell_data.t];
lts = [cell_data.lifetime];

num_cells = length(cell_data);
num_final_cells = length(cell_id_final);

last_frame = nan(num_final_cells,1);
fixed_frame = nan(num_final_cells,1);

for i = 1:num_final_cells
    i_cid = cell_id_final(i);
    i_last_frame = lts(cid==i_cid) + 1;
    last_frame(i) = o(i_last_frame - 1,cid==i_cid);
    fixed_frame(i) = o(i_last_frame,cid==i_cid);
end

plot(last_frame,fixed_frame,'.')
ax = gca;
ax.XLabel.String = 'OCT4 Live';
ax.YLabel.String = 'OCT4 Fixed';
