# Supplementary material for: Inheritance of OCT4 predetermines fate choice in human embryonic stem cells
Source: Mol Syst Biol. 2018 Sep 3;14(9):e8140. doi: 10.15252/msb.20178140 (PMC6120590; doi:10.15252/msb.20178140)
Supplement: Supplementary file 2 — Dataset EV1 [file MSB-14-e8140-s002.zip › Dataset_EV1/getdiffcellids.m]

function [c_pluri,c_diff,c_neither] = getdiffcellids(object_graph,cutoff)

id = [object_graph.Nodes.ID];
f = [object_graph.Nodes.frame];
oct4 = [object_graph.Nodes.OCT4];
cdx2 = [object_graph.Nodes.CDX2];

%% define fixed cells
last_frame = max(f);
oct4_final = oct4(f==last_frame);
cdx2_final = cdx2(f==last_frame);
id_final = id(f==last_frame);

%% Gaussian Mixture Soft Cluster fixed cells into two groups by oct4/cdx2 status
gm = fitgmdist([oct4_final,cdx2_final],2);
post_dist = posterior(gm,[oct4_final,cdx2_final]);
% Make sure groups are assigned correctly
if mean(oct4_final(post_dist(:,1)>0.50)) > mean(oct4_final(post_dist(:,1)<0.50))
    c_pluri = post_dist(:,1)>cutoff;
    c_diff = post_dist(:,2)>cutoff;
    c_neither = ~c_pluri & ~c_diff;
else
    c_pluri = post_dist(:,2)>cutoff;
    c_diff = post_dist(:,1)>cutoff;
    c_neither = ~c_pluri & ~c_diff;
end
% c_pluri = (oct4_final - cdx2_final) > 200;
% c_diff = (cdx2_final - oct4_final) > 200;
% c_neither = ~c_pluri & ~c_diff;

% Define groups
id_pluri = id_final(c_pluri);
id_diff = id_final(c_diff);
