# Supplementary material for: Inheritance of OCT4 predetermines fate choice in human embryonic stem cells
Source: Mol Syst Biol. 2018 Sep 3;14(9):e8140. doi: 10.15252/msb.20178140 (PMC6120590; doi:10.15252/msb.20178140)
Supplement: Supplementary file 2 — Dataset EV1 [file MSB-14-e8140-s002.zip › Dataset_EV1/smoothcelldata.m]

function [cell_data_smooth] = smoothcelldata(cell_data,sz)

cell_data_smooth = cell_data;

num_cells = length(cell_data);

for i = 1:num_cells
    empty_time_points = isnan([cell_data(i).t]);
    cell_data_smooth(i).MeanIntensity = smooth(cell_data(i).MeanIntensity,sz);
    u_smooth = cell_data_smooth(i).MeanIntensity;
    u_smooth(empty_time_points) = NaN;
    cell_data_smooth(i).MeanIntensity = u_smooth;
end
