# Supplementary material for: Inheritance of OCT4 predetermines fate choice in human embryonic stem cells
Source: Mol Syst Biol. 2018 Sep 3;14(9):e8140. doi: 10.15252/msb.20178140 (PMC6120590; doi:10.15252/msb.20178140)
Supplement: Supplementary file 2 — Dataset EV1 [file MSB-14-e8140-s002.zip › Dataset_EV1/plotclassifier.m]

function [] = plotclassifier()

figure('Name','Fig X: Profate Distributions')
set(0,'DefaultFigureWindowStyle','docked')

T = readtable('classifier_2states.csv');

[trainedClassifier, validationAccuracy] = trainClassifier(T);

X = T.Variables;


x1range = 800:1:2200;
x2range = 0:.01:1;
x3range = 8:0.1:18;
[xx1, xx2, xx3] = meshgrid(x1range,x2range,x3range);
XGrid = [xx1(:) xx2(:) xx3(:)];
TGrid = table(xx1(:),xx2(:),xx3(:),zeros(size(xx1(:))),...
    'VariableNames',{'levels','freq','lifetime','fate'});

xx4 = trainedClassifier.predictFcn(TGrid);

subplot(1,2,1)
hold on
gscatter(xx1(xx3==14.4),xx2(xx3==14.4),xx4(xx3==14.4),[0 1 0;1 1 0]);
gscatter(X(:,1),X(:,2),X(:,4));
legend('levels','freq')

subplot(1,2,2)
hold on
gscatter(xx1(xx2==0.25),xx3(xx2==0.25),xx4(xx2==0.25),[0 1 0;1 1 0]);
gscatter(X(:,1),X(:,3),X(:,4));
legend('levels','lifetime')

5;
