# Supplementary material for: Inheritance of OCT4 predetermines fate choice in human embryonic stem cells
Source: Mol Syst Biol. 2018 Sep 3;14(9):e8140. doi: 10.15252/msb.20178140 (PMC6120590; doi:10.15252/msb.20178140)
Supplement: Supplementary file 2 — Dataset EV1 [file MSB-14-e8140-s002.zip › Dataset_EV1/plotprofatedists.m]

function [] = plotprofatedists(cell_data,pluri_only,diff_only,pluri_and_diff)

figure('Name','Fig X: Profate Distributions')
set(0,'DefaultFigureWindowStyle','docked')

o = [cell_data.MeanIntensity];
locs = [cell_data.Peak_Locations]';
lts = [cell_data.lifetime]'/12;
prob = [cell_data.ProFateProb]';

min_time = min([cell_data.t],[],1)';
max_time = max([cell_data.t],[],1)';

before_diff = (min_time>1&max_time<525);

% Get mean OCT4 levels for each group
u_pluri = nanmean(o(:,pluri_only&before_diff),1)';
u_mix = nanmean(o(:,pluri_and_diff&before_diff),1)';
u_diff = nanmean(o(:,diff_only&before_diff),1)';
% Get number of peaks for each group
pks_pluri = sum(~isnan(locs(pluri_only&before_diff,:)),2);
pks_mix = sum(~isnan(locs(pluri_and_diff&before_diff,:)),2);
pks_diff = sum(~isnan(locs(diff_only&before_diff,:)),2);
% Get cell cycle durations for each group
lts_pluri = lts(pluri_only&before_diff);
lts_mix = lts(pluri_and_diff&before_diff);
lts_diff = lts(diff_only&before_diff);
% Calculate burst frequency for each group
freq_pluri = pks_pluri ./ lts_pluri;
freq_mix = pks_mix ./ lts_mix;
freq_diff = pks_diff ./ lts_diff;
% Calculate profate prob
prob_pluri = prob(pluri_only&before_diff);
prob_mix = prob(pluri_and_diff&before_diff);
prob_diff = prob(diff_only&before_diff);


% Plot distributions of mean OCT4 for each population
subplot(2,6,1)
plotSpread({u_pluri,u_mix,u_diff},'distributionColors',{[.85 .33 .1],[0.93 .69 .13],[.47 .67 .19]})
% plot means
plot([0.8,1.2],repmat(mean(u_pluri),[1,2]),'k-')
plot([1.8,2.2],repmat(mean(u_mix),[1,2]),'k-')
plot([2.8,3.2],repmat(mean(u_diff),[1,2]),'k-')
% plot p values
ylim_min = min([u_pluri;u_mix;u_diff]);
ylim_max = max([u_pluri;u_mix;u_diff]);
ylim_rng = ylim_max - ylim_min;
set(gca,'YLim',[ylim_min - 0.1*ylim_rng,ylim_max + 0.6*ylim_rng])
plot([1,3],[ylim_max+0.5*ylim_rng,ylim_max+0.5*ylim_rng],'k')
[~,p,~] = kstest2(u_diff,u_pluri,'Tail','larger');
text(1,ylim_max+0.55*ylim_rng,['P = ',sprintf('%f3',p)],'FontSize',6)
plot([1,2],[ylim_max+0.3*ylim_rng,ylim_max+0.3*ylim_rng],'k')
[~,p,~] = kstest2(u_mix,u_pluri,'Tail','larger');
text(1,ylim_max+0.35*ylim_rng,['P = ',sprintf('%f3',p)],'FontSize',6)
plot([2,3],[ylim_max+0.1*ylim_rng,ylim_max+0.1*ylim_rng],'k')
[~,p,~] = kstest2(u_diff,u_mix,'Tail','larger');
text(2,ylim_max+0.15*ylim_rng,['P = ',sprintf('%f3',p)],'FontSize',6)

subplot(2,6,2)
plotSpread({lts_pluri,lts_mix,lts_diff},'distributionColors',{[.85 .33 .1],[0.93 .69 .13],[.47 .67 .19]})
% plot means
plot([0.8,1.2],repmat(mean(lts_pluri),[1,2]),'k-')
plot([1.8,2.2],repmat(mean(lts_mix),[1,2]),'k-')
plot([2.8,3.2],repmat(mean(lts_diff),[1,2]),'k-')
% plot p values
ylim_min = min([lts_pluri;lts_mix;lts_diff]);
ylim_max = max([lts_pluri;lts_mix;lts_diff]);
ylim_rng = ylim_max - ylim_min;
set(gca,'YLim',[ylim_min - 0.1*ylim_rng,ylim_max + 0.6*ylim_rng])
plot([1,3],[ylim_max+0.5*ylim_rng,ylim_max+0.5*ylim_rng],'k')
[~,p,~] = kstest2(lts_diff,lts_pluri,'Tail','smaller');
text(1,ylim_max+0.55*ylim_rng,['P = ',sprintf('%f3',p)],'FontSize',6)
plot([1,2],[ylim_max+0.3*ylim_rng,ylim_max+0.3*ylim_rng],'k')
[~,p,~] = kstest2(lts_mix,lts_pluri,'Tail','smaller');
text(1,ylim_max+0.35*ylim_rng,['P = ',sprintf('%f3',p)],'FontSize',6)
plot([2,3],[ylim_max+0.1*ylim_rng,ylim_max+0.1*ylim_rng],'k')
[~,p,~] = kstest2(lts_diff,lts_mix,'Tail','smaller');
text(2,ylim_max+0.15*ylim_rng,['P = ',sprintf('%f3',p)],'FontSize',6)

subplot(2,6,3)
plotSpread({freq_pluri,freq_mix,freq_diff},'distributionColors',{[.85 .33 .1],[0.93 .69 .13],[.47 .67 .19]})
% plot means
plot([0.8,1.2],repmat(mean(freq_pluri),[1,2]),'k-')
plot([1.8,2.2],repmat(mean(freq_mix),[1,2]),'k-')
plot([2.8,3.2],repmat(mean(freq_diff),[1,2]),'k-')
% plot p values
ylim_min = min([freq_pluri;freq_mix;freq_diff]);
ylim_max = max([freq_pluri;freq_mix;freq_diff]);
ylim_rng = ylim_max - ylim_min;
set(gca,'YLim',[ylim_min - 0.1*ylim_rng,ylim_max + 0.6*ylim_rng])
plot([1,3],[ylim_max+0.5*ylim_rng,ylim_max+0.5*ylim_rng],'k')
[~,p,~] = kstest2(freq_diff,freq_pluri,'Tail','larger');
text(1,ylim_max+0.55*ylim_rng,['P = ',sprintf('%f3',p)],'FontSize',6)
plot([1,2],[ylim_max+0.3*ylim_rng,ylim_max+0.3*ylim_rng],'k')
[~,p,~] = kstest2(freq_mix,freq_pluri,'Tail','larger');
text(1,ylim_max+0.35*ylim_rng,['P = ',sprintf('%f3',p)],'FontSize',6)
plot([2,3],[ylim_max+0.1*ylim_rng,ylim_max+0.1*ylim_rng],'k')
[~,p,~] = kstest2(freq_diff,freq_mix,'Tail','larger');
text(2,ylim_max+0.15*ylim_rng,['P = ',sprintf('%f3',p)],'FontSize',6)

subplot(2,6,4)
hold on
plot(u_pluri,freq_pluri,'o','MarkerFaceColor',[.85,.33,.1],'MarkerEdgeColor','none')
plot(u_mix,freq_mix,'o','MarkerFaceColor',[.93,.69,.13],'MarkerEdgeColor','none')
plot(u_diff,freq_diff,'o','MarkerFaceColor',[.47,.67,.19],'MarkerEdgeColor','none')
x = [u_pluri;u_mix;u_diff];
y = [freq_pluri;freq_mix;freq_diff];
[~,m,b] = regression(x,y,'one');
[r,p] = corrcoef(x,y);
% Plot best fit line
x_line = get(gca,'XLim');
y_line = m*x_line+b;
plot(x_line,y_line,'k-')
legend(['r=',sprintf('%0.2G',r(2,1)),...
       'm=',sprintf('%0.2G',m),...
       ', p=',sprintf('%0.2G',p(2,1))])
   
subplot(2,6,5)
hold on
plot(u_pluri,lts_pluri,'o','MarkerFaceColor',[.85,.33,.1],'MarkerEdgeColor','none')
plot(u_mix,lts_mix,'o','MarkerFaceColor',[.93,.69,.13],'MarkerEdgeColor','none')
plot(u_diff,lts_diff,'o','MarkerFaceColor',[.47,.67,.19],'MarkerEdgeColor','none')
x = [u_pluri;u_mix;u_diff];
y = [lts_pluri;lts_mix;lts_diff];
[~,m,b] = regression(x,y,'one');
[r,p] = corrcoef(x,y);
% Plot best fit line
x_line = get(gca,'XLim');
y_line = m*x_line+b;
plot(x_line,y_line,'k-')
legend(['r=',sprintf('%0.2G',r(2,1)),...
       'm=',sprintf('%0.2G',m),...
       ', p=',sprintf('%0.2G',p(2,1))])
   
subplot(2,6,6)
plotSpread({prob_pluri,prob_mix,prob_diff},'distributionColors',{[.85 .33 .1],[0.93 .69 .13],[.47 .67 .19]})
% plot means
plot([0.8,1.2],repmat(mean(prob_pluri),[1,2]),'k-')
plot([1.8,2.2],repmat(mean(prob_mix),[1,2]),'k-')
plot([2.8,3.2],repmat(mean(prob_diff),[1,2]),'k-')
% plot p values
ylim_min = min([prob_pluri;prob_mix;prob_diff]);
ylim_max = max([prob_pluri;prob_mix;prob_diff]);
ylim_rng = ylim_max - ylim_min;
set(gca,'YLim',[ylim_min - 0.1*ylim_rng,ylim_max + 0.6*ylim_rng])
plot([1,3],[ylim_max+0.5*ylim_rng,ylim_max+0.5*ylim_rng],'k')
[~,p,~] = kstest2(prob_diff,prob_pluri,'Tail','smaller');
text(1,ylim_max+0.55*ylim_rng,['P = ',sprintf('%f3',p)],'FontSize',6)
plot([1,2],[ylim_max+0.3*ylim_rng,ylim_max+0.3*ylim_rng],'k')
[~,p,~] = kstest2(prob_mix,prob_pluri,'Tail','smaller');
text(1,ylim_max+0.35*ylim_rng,['P = ',sprintf('%f3',p)],'FontSize',6)
plot([2,3],[ylim_max+0.1*ylim_rng,ylim_max+0.1*ylim_rng],'k')
[~,p,~] = kstest2(prob_diff,prob_mix,'Tail','smaller');
text(2,ylim_max+0.15*ylim_rng,['P = ',sprintf('%f3',p)],'FontSize',6)

figure
hold on
scatter3(u_pluri,freq_pluri,lts_pluri,20,[.85,.33,.1],'filled')
%scatter3(u_mix,freq_mix,lts_mix,20,[.93,.69,.13],'filled')
scatter3(u_diff,freq_diff,lts_diff,20,[.47,.67,.19],'filled')


% after_diff = (max_time>525&max_time<816);
% 
% % Get mean OCT4 levels for each group
% u_pluri = nanmean(o(:,pluri_only&after_diff),1)';
% u_mix = nanmean(o(:,pluri_and_diff&after_diff),1)';
% u_diff = nanmean(o(:,diff_only&after_diff),1)';
% % Get number of peaks for each group
% pks_pluri = sum(~isnan(locs(pluri_only&after_diff,:)),2);
% pks_mix = sum(~isnan(locs(pluri_and_diff&after_diff,:)),2);
% pks_diff = sum(~isnan(locs(diff_only&after_diff,:)),2);
% % Get cell cycle durations for each group
% lts_pluri = lts(pluri_only&after_diff);
% lts_mix = lts(pluri_and_diff&after_diff);
% lts_diff = lts(diff_only&after_diff);
% % Calculate burst frequency for each group
% freq_pluri = pks_pluri ./ lts_pluri;
% freq_mix = pks_mix ./ lts_mix;
% freq_diff = pks_diff ./ lts_diff;
% % Calculate profate prob
% prob_pluri = prob(pluri_only&after_diff);
% prob_mix = prob(pluri_and_diff&after_diff);
% prob_diff = prob(diff_only&after_diff);
% 
% % Plot distributions of mean OCT4 for each population
% subplot(2,6,7)
% plotSpread({u_pluri,u_mix,u_diff},'distributionColors',{[.85 .33 .1],[0.93 .69 .13],[.47 .67 .19]})
% % plot means
% plot([0.8,1.2],repmat(mean(u_pluri),[1,2]),'k-')
% plot([1.8,2.2],repmat(mean(u_mix),[1,2]),'k-')
% plot([2.8,3.2],repmat(mean(u_diff),[1,2]),'k-')
% % plot p values
% ylim_min = min([u_pluri;u_mix;u_diff]);
% ylim_max = max([u_pluri;u_mix;u_diff]);
% ylim_rng = ylim_max - ylim_min;
% set(gca,'YLim',[ylim_min - 0.1*ylim_rng,ylim_max + 0.6*ylim_rng])
% plot([1,3],[ylim_max+0.5*ylim_rng,ylim_max+0.5*ylim_rng],'k')
% [~,p,~] = kstest2(u_diff,u_pluri,'Tail','larger');
% text(1,ylim_max+0.55*ylim_rng,['P = ',sprintf('%f3',p)],'FontSize',6)
% plot([1,2],[ylim_max+0.3*ylim_rng,ylim_max+0.3*ylim_rng],'k')
% [~,p,~] = kstest2(u_mix,u_pluri,'Tail','larger');
% text(1,ylim_max+0.35*ylim_rng,['P = ',sprintf('%f3',p)],'FontSize',6)
% plot([2,3],[ylim_max+0.1*ylim_rng,ylim_max+0.1*ylim_rng],'k')
% [~,p,~] = kstest2(u_diff,u_mix,'Tail','larger');
% text(2,ylim_max+0.15*ylim_rng,['P = ',sprintf('%f3',p)],'FontSize',6)
% 
% subplot(2,6,8)
% plotSpread({lts_pluri,lts_mix,lts_diff},'distributionColors',{[.85 .33 .1],[0.93 .69 .13],[.47 .67 .19]})
% % plot means
% plot([0.8,1.2],repmat(mean(lts_pluri),[1,2]),'k-')
% plot([1.8,2.2],repmat(mean(lts_mix),[1,2]),'k-')
% plot([2.8,3.2],repmat(mean(lts_diff),[1,2]),'k-')
% % plot p values
% ylim_min = min([lts_pluri;lts_mix;lts_diff]);
% ylim_max = max([lts_pluri;lts_mix;lts_diff]);
% ylim_rng = ylim_max - ylim_min;
% set(gca,'YLim',[ylim_min - 0.1*ylim_rng,ylim_max + 0.6*ylim_rng])
% plot([1,3],[ylim_max+0.5*ylim_rng,ylim_max+0.5*ylim_rng],'k')
% [~,p,~] = kstest2(lts_diff,lts_pluri,'Tail','smaller');
% text(1,ylim_max+0.55*ylim_rng,['P = ',sprintf('%f3',p)],'FontSize',6)
% plot([1,2],[ylim_max+0.3*ylim_rng,ylim_max+0.3*ylim_rng],'k')
% [~,p,~] = kstest2(lts_mix,lts_pluri,'Tail','smaller');
% text(1,ylim_max+0.35*ylim_rng,['P = ',sprintf('%f3',p)],'FontSize',6)
% plot([2,3],[ylim_max+0.1*ylim_rng,ylim_max+0.1*ylim_rng],'k')
% [~,p,~] = kstest2(lts_diff,lts_mix,'Tail','smaller');
% text(2,ylim_max+0.15*ylim_rng,['P = ',sprintf('%f3',p)],'FontSize',6)
% 
% subplot(2,6,9)
% plotSpread({freq_pluri,freq_mix,freq_diff},'distributionColors',{[.85 .33 .1],[0.93 .69 .13],[.47 .67 .19]})
% % plot means
% plot([0.8,1.2],repmat(mean(freq_pluri),[1,2]),'k-')
% plot([1.8,2.2],repmat(mean(freq_mix),[1,2]),'k-')
% plot([2.8,3.2],repmat(mean(freq_diff),[1,2]),'k-')
% % plot p values
% ylim_min = min([freq_pluri;freq_mix;freq_diff]);
% ylim_max = max([freq_pluri;freq_mix;freq_diff]);
% ylim_rng = ylim_max - ylim_min;
% set(gca,'YLim',[ylim_min - 0.1*ylim_rng,ylim_max + 0.6*ylim_rng])
% plot([1,3],[ylim_max+0.5*ylim_rng,ylim_max+0.5*ylim_rng],'k')
% [~,p,~] = kstest2(freq_diff,freq_pluri,'Tail','larger');
% text(1,ylim_max+0.55*ylim_rng,['P = ',sprintf('%f3',p)],'FontSize',6)
% plot([1,2],[ylim_max+0.3*ylim_rng,ylim_max+0.3*ylim_rng],'k')
% [~,p,~] = kstest2(freq_mix,freq_pluri,'Tail','larger');
% text(1,ylim_max+0.35*ylim_rng,['P = ',sprintf('%f3',p)],'FontSize',6)
% plot([2,3],[ylim_max+0.1*ylim_rng,ylim_max+0.1*ylim_rng],'k')
% [~,p,~] = kstest2(freq_diff,freq_mix,'Tail','larger');
% text(2,ylim_max+0.15*ylim_rng,['P = ',sprintf('%f3',p)],'FontSize',6)
% 
% subplot(2,6,10)
% hold on
% plot(u_pluri,freq_pluri,'o','MarkerFaceColor',[.85,.33,.1],'MarkerEdgeColor','none')
% plot(u_mix,freq_mix,'o','MarkerFaceColor',[.93,.69,.13],'MarkerEdgeColor','none')
% plot(u_diff,freq_diff,'o','MarkerFaceColor',[.47,.67,.19],'MarkerEdgeColor','none')
% x = [u_pluri;u_mix;u_diff];
% y = [freq_pluri;freq_mix;freq_diff];
% [~,m,b] = regression(x,y,'one');
% [r,p] = corrcoef(x,y);
% % Plot best fit line
% x_line = get(gca,'XLim');
% y_line = m*x_line+b;
% plot(x_line,y_line,'k-')
% legend(['r=',sprintf('%0.2G',r(2,1)),...
%        'm=',sprintf('%0.2G',m),...
%        ', p=',sprintf('%0.2G',p(2,1))])
%    
% subplot(2,6,11)
% hold on
% plot(u_pluri,lts_pluri,'o','MarkerFaceColor',[.85,.33,.1],'MarkerEdgeColor','none')
% plot(u_mix,lts_mix,'o','MarkerFaceColor',[.93,.69,.13],'MarkerEdgeColor','none')
% plot(u_diff,lts_diff,'o','MarkerFaceColor',[.47,.67,.19],'MarkerEdgeColor','none')
% x = [u_pluri;u_mix;u_diff];
% y = [lts_pluri;lts_mix;lts_diff];
% [~,m,b] = regression(x,y,'one');
% [r,p] = corrcoef(x,y);
% % Plot best fit line
% x_line = get(gca,'XLim');
% y_line = m*x_line+b;
% plot(x_line,y_line,'k-')
% legend(['r=',sprintf('%0.2G',r(2,1)),...
%        'm=',sprintf('%0.2G',m),...
%        ', p=',sprintf('%0.2G',p(2,1))])
%    
% subplot(2,6,12)
% plotSpread({prob_pluri,prob_mix,prob_diff},'distributionColors',{[.85 .33 .1],[0.93 .69 .13],[.47 .67 .19]})
% % plot means
% plot([0.8,1.2],repmat(mean(prob_pluri),[1,2]),'k-')
% plot([1.8,2.2],repmat(mean(prob_mix),[1,2]),'k-')
% plot([2.8,3.2],repmat(mean(prob_diff),[1,2]),'k-')
% % plot p values
% ylim_min = min([prob_pluri;prob_mix;prob_diff]);
% ylim_max = max([prob_pluri;prob_mix;prob_diff]);
% ylim_rng = ylim_max - ylim_min;
% set(gca,'YLim',[ylim_min - 0.1*ylim_rng,ylim_max + 0.6*ylim_rng])
% plot([1,3],[ylim_max+0.5*ylim_rng,ylim_max+0.5*ylim_rng],'k')
% [~,p,~] = kstest2(prob_diff,prob_pluri,'Tail','smaller');
% text(1,ylim_max+0.55*ylim_rng,['P = ',sprintf('%f3',p)],'FontSize',6)
% plot([1,2],[ylim_max+0.3*ylim_rng,ylim_max+0.3*ylim_rng],'k')
% [~,p,~] = kstest2(prob_mix,prob_pluri,'Tail','smaller');
% text(1,ylim_max+0.35*ylim_rng,['P = ',sprintf('%f3',p)],'FontSize',6)
% plot([2,3],[ylim_max+0.1*ylim_rng,ylim_max+0.1*ylim_rng],'k')
% [~,p,~] = kstest2(prob_diff,prob_mix,'Tail','smaller');
% text(2,ylim_max+0.15*ylim_rng,['P = ',sprintf('%f3',p)],'FontSize',6)
